# Supplementary material for: Association of body mass index and inflammatory dietary pattern with breast cancer pathologic and genomic immunophenotype in the nurses’ health study
Source: Breast Cancer Res. 2022 Nov 14;24:78. doi: 10.1186/s13058-022-01573-5 (PMC9661734; doi:10.1186/s13058-022-01573-5)
Supplement: Supplementary file 2 — Additional file 2: Supplementary Table S2. Immune Gene Expression Scores. Gene expression scores for all samples used in analyses. [file 13058_2022_1573_MOESM2_ESM.xlsx]

## Sheet: ImmuneExpScore_Tumor
Supplementary Table 2. Immune Gene Expression Scores
SampleID	GEPARSIXTO.ACT.25534375	IFNA.20335537	IFNG.20335537	IMMUNE.STAT1.18698033	IMMUNESIG1.TNBC.21633166	IMMUNESIG2.21633166	STAT1.19272155	TNFA.20335537	GEPARSIXTO.SUPP.25534375	GSE22886_CD8_VS_CD4_NAIVE_TCELL_UP	GSE22886_CD8_VS_CD4_NAIVE_TCELL_DN	GSE22886_NAIVE_CD8_TCELL_VS_MEMORY_TCELL_UP	GSE22886_NAIVE_CD8_TCELL_VS_MEMORY_TCELL_DN	GSE22886_UNSTIM_VS_STIM_MEMORY_TCELL_UP	GSE22886_UNSTIM_VS_STIM_MEMORY_TCELL_DN	GSE22886_NAIVE_CD4_TCELL_VS_MEMORY_TCELL_UP	GSE22886_NAIVE_CD4_TCELL_VS_MEMORY_TCELL_DN	GSE22886_NAIVE_TCELL_VS_NKCELL_UP	GSE22886_NAIVE_TCELL_VS_NKCELL_DN	GSE22886_NAIVE_VS_MEMORY_TCELL_UP	GSE22886_NAIVE_VS_MEMORY_TCELL_DN	GSE22886_NAIVE_CD8_TCELL_VS_NKCELL_UP	GSE22886_NAIVE_CD8_TCELL_VS_NKCELL_DN	GSE22886_NAIVE_CD4_TCELL_VS_NKCELL_UP	GSE22886_NAIVE_CD4_TCELL_VS_NKCELL_DN	GSE22886_TCELL_VS_BCELL_NAIVE_UP	GSE22886_TCELL_VS_BCELL_NAIVE_DN	GSE22886_CD8_TCELL_VS_BCELL_NAIVE_UP	GSE22886_CD8_TCELL_VS_BCELL_NAIVE_DN	GSE22886_CD4_TCELL_VS_BCELL_NAIVE_UP	GSE22886_CD4_TCELL_VS_BCELL_NAIVE_DN	GSE22886_NAIVE_VS_IGG_IGA_MEMORY_BCELL_UP	GSE22886_NAIVE_VS_IGG_IGA_MEMORY_BCELL_DN	GSE22886_NAIVE_VS_IGM_MEMORY_BCELL_UP	GSE22886_NAIVE_VS_IGM_MEMORY_BCELL_DN	GSE22886_IGA_VS_IGM_MEMORY_BCELL_UP	GSE22886_IGA_VS_IGM_MEMORY_BCELL_DN	GSE22886_NAIVE_BCELL_VS_BLOOD_PLASMA_CELL_UP	GSE22886_NAIVE_BCELL_VS_BLOOD_PLASMA_CELL_DN	GSE22886_NAIVE_BCELL_VS_BM_PLASMA_CELL_UP	GSE22886_NAIVE_BCELL_VS_BM_PLASMA_CELL_DN	GSE22886_IGG_IGA_MEMORY_BCELL_VS_BLOOD_PLASMA_CELL_UP	GSE22886_IGG_IGA_MEMORY_BCELL_VS_BLOOD_PLASMA_CELL_DN	GSE22886_IGG_IGA_MEMORY_BCELL_VS_BM_PLASMA_CELL_UP	GSE22886_IGG_IGA_MEMORY_BCELL_VS_BM_PLASMA_CELL_DN	GSE22886_IGM_MEMORY_BCELL_VS_BLOOD_PLASMA_CELL_UP	GSE22886_IGM_MEMORY_BCELL_VS_BLOOD_PLASMA_CELL_DN	GSE22886_IGM_MEMORY_BCELL_VS_BM_PLASMA_CELL_UP	GSE22886_IGM_MEMORY_BCELL_VS_BM_PLASMA_CELL_DN
X1_M189.CEL	-0.457516	-0.3687	-0.318127	-0.412684	-0.348498	-0.463868	-0.606163	-0.189146	0.185961	-0.228416	-0.230355	-0.290849	-0.110766	-0.199325	-0.263996	-0.196912	-0.194106	-0.339353	-0.207129	-0.235852	-0.192603	-0.310152	-0.171842	-0.31388	-0.0921355	-0.297845	-0.166112	-0.227909	-0.169856	-0.227651	-0.155999	-0.189703	-0.196315	-0.164884	-0.209577	-0.212243	-0.284782	-0.181617	-0.261629	-0.178753	-0.22439	-0.184859	-0.226782	-0.154165	-0.173963	-0.204578	-0.237718	-0.156484	-0.216175
X1_M49.CEL	0.801373	0.404771	0.392009	0.945585	0.693195	0.988915	1.78596	0.242129	1.12339	-0.391595	0.062108	-0.160774	-0.178171	0.0653552	-0.421722	0.183765	-0.337056	0.126978	-0.30087	-0.193279	-0.104787	-0.0751504	-0.252571	0.0146533	-0.331839	0.275495	-0.21631	0.189196	-0.233733	0.221986	-0.332812	-0.156604	0.189196	-0.273624	0.137223	-0.116019	-0.300521	-0.187684	-0.228316	-0.171366	0.193418	-0.267369	-0.0951595	-0.306751	0.132876	-0.129858	-0.24108	-0.294571	0.0974469
X1_M95.CEL	-0.667407	0.950642	0.738021	0.474413	0.913812	0.467998	-0.512365	0.804427	-0.552599	0.211163	0.427537	0.133818	0.602576	0.686435	0.443117	0.37227	0.244675	0.562227	0.801549	0.105913	0.430895	0.221248	0.824164	0.456508	0.566365	0.79523	-0.295446	0.845457	-0.0302219	0.70059	-0.278105	0.289729	0.746386	0.28796	0.80538	0.225499	0.547665	0.372196	0.490586	0.489757	0.719954	0.351956	0.495276	0.56042	0.682925	0.297373	0.607482	0.747554	0.687514
X1_T1.CEL	0.0665533	-0.23216	-0.15624	-0.150043	-0.214903	-0.281729	0.277272	-0.258155	-0.716235	0.026226	-0.236468	-0.231312	0.0244325	-0.269325	0.364297	-0.224611	0.169067	-0.221211	-0.070992	-0.203851	0.0244325	-0.178443	-0.129612	-0.285386	0.113304	-0.202384	-0.256981	-0.164438	-0.233238	-0.187274	-0.1825	-0.251938	-0.0463437	-0.22581	-0.0721417	-0.204155	-0.250732	-0.229922	0.229323	0.00455489	-0.0614794	-0.265505	0.026226	0.0204946	-0.0709294	-0.250586	0.132869	0.00952378	-0.113072
X1_T44.CEL	-0.448037	-0.127453	-0.178234	-0.348055	-0.268134	-0.449414	-0.268989	-0.330828	-0.497834	-0.15465	-0.299136	-0.304757	-0.200531	-0.359072	-0.110507	-0.299647	-0.188355	-0.522389	-0.312524	-0.330751	-0.240839	-0.433848	-0.339499	-0.430783	-0.199885	-0.511479	-0.0677296	-0.441428	-0.188312	-0.394602	-0.0632837	-0.187086	-0.318208	-0.26833	-0.353695	-0.244183	-0.342852	-0.330502	-0.121302	-0.309944	-0.292457	-0.205082	-0.237026	-0.234333	-0.318548	-0.272625	-0.176608	-0.165853	-0.300334
X10_111_plate2.CEL	-0.200275	0.522838	0.300461	0.100949	-0.298923	-0.196519	-0.257849	-0.142941	-0.396279	-0.437364	0.258818	0.00768311	-0.124943	-0.10534	-0.382142	0.536887	-0.480282	-0.0513689	-0.487465	0.107798	-0.16475	-0.0372141	-0.378879	0.451885	-0.509108	0.00580012	-0.0977894	0.000411319	-0.0977894	0.000773852	-0.135341	-0.0284642	0.00925745	-0.0636541	-0.00442954	0.174369	0.0481329	-0.119042	-0.322468	-0.397078	0.0968775	-0.18515	-0.289398	-0.411111	0.218604	-0.110556	-0.419436	-0.315648	0.143018
X10_619.CEL	-0.23249	0.265967	0.0979897	-0.0162666	-0.066704	-0.210773	0.00709953	-0.0894621	-0.647131	0.0475513	-0.00121905	-0.0234157	0.0355022	-0.0313082	0.088469	0.00615102	0.0275328	0.0250144	-0.0408458	0.00465481	0.014352	-0.0924049	0.00706739	0.0309745	-0.033184	0.0422649	-0.133732	0.00297838	-0.236512	0.0159128	-0.116928	-0.0744117	0.149241	-0.171592	0.0716921	-0.0574579	-0.00450353	-0.0697017	0.115282	-0.140497	0.0960586	-0.0848267	0.0690042	0.0385396	0.137152	-0.156685	0.263469	-0.0638265	0.102879
X10_805_plate9.CEL	-0.316329	-0.536217	-0.340551	-0.230334	-0.300255	-0.26591	-0.262142	-0.400653	-0.0242594	-0.256363	-0.18078	-0.243103	-0.150463	-0.211358	-0.376067	-0.166266	-0.308415	-0.331305	-0.236406	-0.172592	-0.240433	-0.279275	-0.138644	-0.156174	-0.197295	-0.164725	-0.10291	-0.0892122	-0.0248383	-0.153609	-0.0675152	-0.172624	-0.043561	-0.117517	-0.0604872	-0.190079	-0.211358	-0.126626	-0.100645	-0.274305	-0.149324	-0.164658	-0.162545	-0.254989	-0.186992	-0.090296	-0.198628	-0.200205	-0.13421
X10_987.CEL	-0.282716	-0.0251354	0.000734245	-0.276358	-0.0212872	0.0135144	-0.401013	-0.387802	0.927389	-0.436172	0.434849	0.0647073	-0.131552	0.0163458	-0.183091	0.264503	-0.362451	0.0879206	-0.263017	-0.0510122	-0.22004	0.0862395	-0.188296	0.295052	-0.439727	0.143334	-0.17572	0.102957	-0.090901	0.234639	-0.204335	-0.0512431	0.110442	0.0179147	0.203319	0.0407888	-0.0986126	-0.255389	-0.235808	-0.462982	0.303556	-0.130497	-0.239186	-0.38257	0.307487	-0.123991	-0.17999	-0.364484	0.288361
X10_A10_120324.T_plate6_3.CEL	0.898774	-0.422988	-0.325361	-0.0367371	0.480894	-0.131975	-0.450018	-0.493973	1.02432	-0.452999	-0.0401713	-0.00200193	-0.488661	-0.160827	-0.59	0.0785903	-0.544135	-0.278784	-0.608993	0.0749612	-0.477267	-0.181393	-0.629029	-0.0276581	-0.600957	-0.311368	0.0837213	-0.207273	0.0727708	-0.124513	-0.03642	-0.038089	-0.510742	-0.0677029	-0.507049	0.0287795	-0.250632	-0.268175	-0.533955	-0.600957	-0.19295	-0.2675	-0.574369	-0.706129	-0.270314	-0.164451	-0.692778	-0.564214	-0.184994
X10_M261.CEL	-0.486172	-0.35013	-0.294857	-0.111698	0.040674	-0.331617	-0.451159	-0.413212	0.0133492	0.00791978	-0.250941	-0.209612	-0.299271	-0.277004	-0.197218	-0.155783	-0.2172	-0.348643	-0.326022	-0.13027	-0.299222	-0.269433	-0.320068	-0.248866	-0.240165	-0.342453	-0.0176906	-0.303343	-0.0450885	-0.289617	-0.0356188	-0.142123	-0.296162	-0.27145	-0.330605	-0.103395	-0.224435	-0.240883	-0.175697	-0.246461	-0.216343	-0.204306	-0.293544	-0.21937	-0.250367	-0.27456	-0.339891	-0.218088	-0.208339
X10_T10.CEL	0.00152956	-0.210181	-0.201471	-0.0814424	-0.052806	-0.217732	-0.210353	-0.0704745	-0.202974	0.123764	-0.0952468	0.101061	-0.250087	-0.0621248	0.000258057	-0.00369844	-0.0471002	-0.250288	-0.0816826	0.0871426	-0.164778	0.0196126	-0.155257	-0.0573743	-0.0332569	-0.195251	0.134811	-0.183803	0.0450135	-0.118963	0.154224	0.0122036	-0.180746	0.0755113	-0.185471	-0.025739	-0.108649	-0.064784	-0.033664	0.0203715	-0.0806512	0.100058	-0.119542	-0.0520849	-0.0813105	-0.0699146	-0.116971	0.0102005	-0.0835849
X10_X.267_864250.T_NHSIIplate4.CEL	0.180658	0.156529	0.196317	0.120613	0.269491	0.306432	0.248505	-0.137559	-0.608229	-0.0987387	0.0637456	-0.236628	0.120889	0.0573187	-0.10952	-0.108865	-0.0511448	0.0694416	0.129678	-0.185215	0.0344934	0.0302879	0.167958	0.0291102	0.0645899	0.237506	-0.174586	0.236008	-0.133819	0.208039	-0.146116	-0.181971	0.204862	-0.0865159	0.124108	0.0229922	0.0169694	0.140561	-0.000942698	0.014716	-0.0859548	-0.031594	0.0256033	0.130233	-0.00368629	-0.01436	-0.0745719	0.181326	-0.00187413
X10_X.93_627281.T_plate2NHSII.CEL	-0.774331	0.380062	0.352856	-0.102482	-0.249663	-0.132388	0.27811	0.174473	-0.553894	0.673485	-0.114954	-0.00634333	0.742966	0.351868	0.821024	-0.397634	0.781677	0.379653	0.856756	-0.0864046	0.578244	0.0915776	0.814591	-0.109044	0.940403	0.413422	-0.259475	0.341485	-0.196624	0.221588	-0.0745124	-0.0561553	0.521433	-0.120808	0.500964	-0.0169976	0.331002	0.285435	0.653361	0.67689	0.291278	0.221568	0.870437	0.886168	0.0691706	0.121182	0.975028	0.697327	0.286399
X101_T142.CEL	0.38404	0.359115	0.321174	0.287738	-0.0355411	0.237999	0.310485	-0.117703	-0.381538	0.184271	-0.226722	-0.0513971	-0.14372	-0.189654	0.00288446	-0.152061	0.0573052	-0.257205	-0.0905986	-0.10916	-0.101992	-0.133933	-0.177066	-0.345076	-0.00941496	-0.310742	0.116523	-0.233976	-0.0267929	-0.277764	0.134661	-0.129302	-0.141311	-0.206628	-0.186667	-0.0882693	-0.0771576	0.132268	-0.129077	0.103964	-0.246429	-0.0110092	-0.129333	-0.0427664	-0.300517	-0.146421	-0.129333	-0.00710334	-0.204023
X102_T143.CEL	0.457608	-0.100365	-0.011284	0.253709	-0.0525212	0.146322	0.240114	-0.00369186	0.541997	0.0588072	-0.221413	-0.114151	-0.261188	-0.187996	-0.152767	-0.187526	-0.0993264	-0.263351	-0.120342	-0.124917	-0.264097	-0.141442	-0.15637	-0.293822	-0.123789	-0.277967	0.143512	-0.249663	0.0817578	-0.196716	0.156997	-0.0789966	-0.213283	-0.175949	-0.266486	-0.0892293	-0.126213	-0.104891	-0.217056	-0.0525212	-0.343017	0.033908	-0.21101	-0.0735617	-0.357402	-0.0924217	-0.293279	-0.152661	-0.359518
X103_T144.CEL	0.364842	0.538833	0.372738	-0.159736	-0.394876	-0.186487	0.95953	-0.225041	-0.780291	-0.0029063	-0.537053	-0.383832	-0.206949	-0.36854	0.112783	-0.848581	0.0582634	-0.501243	-0.117104	-0.574236	-0.17711	-0.469651	-0.184584	-0.662431	-0.0259203	-0.322903	-0.33799	-0.3633	-0.242653	-0.436364	-0.278131	-0.487536	-0.274168	-0.504858	-0.257124	-0.535948	-0.383338	-0.190306	-0.178456	-0.0148187	-0.477797	-0.312063	-0.24937	-0.0368909	-0.565033	-0.364456	-9.63e-05	-0.201725	-0.422997
X104_T145.CEL	0.0600206	-0.422106	-0.328277	-0.0997462	-0.287994	-0.13465	-0.38919	-0.298297	0.034281	-0.0555058	-0.394576	-0.326362	-0.379705	-0.510538	-0.257283	-0.354019	-0.100409	-0.566002	-0.275026	-0.366163	-0.395539	-0.416969	-0.376699	-0.447726	-0.274653	-0.691547	0.204573	-0.708246	0.0675407	-0.541372	0.118911	-0.141502	-0.244116	-0.201863	-0.42937	-0.205316	-0.133622	-0.2454	-0.304963	-0.122941	-0.583693	-0.143453	-0.380753	-0.281551	-0.541854	-0.292596	-0.401286	-0.133405	-0.48151
X105_T146.CEL	-0.0619603	-0.441681	-0.371935	-0.048845	-0.518202	-0.334405	-0.512249	-0.495578	-0.686641	-0.0917634	-0.463054	-0.241501	-0.479779	-0.473646	-0.100354	-0.389225	-0.215876	-0.461108	-0.45833	-0.332292	-0.447862	-0.295483	-0.504121	-0.381455	-0.344853	-0.608855	-0.124076	-0.613519	-0.220485	-0.604259	-0.174482	-0.285303	-0.390813	-0.392824	-0.446773	-0.40883	-0.426846	-0.462172	-0.248062	-0.369374	-0.477783	-0.398159	-0.318046	-0.401433	-0.582966	-0.300969	-0.438279	-0.300969	-0.397651
X107_T148_2.CEL	0.783749	-0.275472	-0.158604	0.0692362	-0.203919	-0.203919	-0.367735	-0.182265	-0.185213	-0.103745	-0.334786	-0.138489	-0.614575	-0.360475	-0.318755	-0.249414	-0.254016	-0.511259	-0.440811	-0.227723	-0.357492	-0.354702	-0.527658	-0.423922	-0.353389	-0.56855	0.26054	-0.569134	-0.0149385	-0.555338	0.0600703	-0.17209	-0.533186	-0.387328	-0.510092	-0.375911	-0.273716	-0.253576	-0.32206	-0.254259	-0.552963	-0.195784	-0.379993	-0.540545	-0.448861	-0.10747	-0.422088	-0.424045	-0.516599
X108_T149.CEL	0.097432	-0.164795	-0.0594316	-0.058719	-0.0488878	-0.11195	-0.0349621	-0.00117591	0.407583	0.0429094	-0.225328	0.0894388	-0.271504	-0.239943	-0.103694	-0.0238826	-0.0847697	-0.330963	-0.187934	-0.0527696	-0.25533	-0.118816	-0.278133	-0.203166	-0.158626	-0.344146	0.290151	-0.302886	0.189237	-0.277434	0.238853	-0.00452073	-0.314788	-0.128072	-0.363316	0.0179127	0.00431006	-0.0584813	-0.114007	-0.0773497	-0.244589	0.0348255	-0.194583	-0.204313	-0.299017	-0.140215	-0.282744	-0.0797958	-0.223871
X109_T150_2.CEL	0.164148	0.091664	0.125114	0.277091	-0.0634432	0.0436809	0.856139	-0.0165017	0.0352244	0.0604667	-0.543129	-0.404463	0.100242	-0.409481	0.110085	-0.699948	0.25706	-0.208417	-0.0114935	-0.607878	0.0856431	-0.276884	-0.03226	-0.620736	0.255618	-0.093784	-0.354657	-0.127589	-0.338293	-0.227805	-0.271592	-0.437429	-0.10694	-0.477897	-0.113729	-0.515228	-0.28324	-0.186425	0.0565543	0.0202853	-0.277033	-0.308194	0.0228704	0.0837789	-0.49218	-0.339755	0.16515	0.0912835	-0.470848
X11_219_FFPE_PLATE_3.CEL	-0.35101	-0.359144	-0.29524	0.0147635	0.114492	0.0588451	-0.638428	-0.390994	0.157751	-0.323162	0.087995	0.0575024	-0.325391	-0.228389	-0.502878	0.112191	-0.380193	-0.0778403	-0.450882	0.16593	-0.29197	0.0488618	-0.467276	0.195475	-0.522026	-0.228092	0.211705	-0.252543	0.0305622	-0.0788288	-0.121279	-0.0848642	-0.439615	0.0287526	-0.448141	-0.0186177	-0.0415651	-0.182109	-0.37475	-0.33391	-0.217897	-0.0282733	-0.459067	-0.445243	-0.249747	-0.0362298	-0.444914	-0.438656	-0.258524
X11_311_PLATE4.CEL	0.822873	0.654123	0.614055	-0.0788958	0.830577	0.12554	1.04265	0.845079	-0.135901	0.404099	-0.281837	-0.0566833	0.329399	-0.0100403	0.727363	-0.343581	0.675394	0.0368807	0.472619	-0.0648644	0.459916	-0.0706994	0.40722	-0.108284	0.611197	0.453914	-0.568135	0.365675	-0.371451	0.123827	-0.34725	-0.179023	0.314032	-0.172512	0.360367	-0.253087	-0.12985	0.182003	0.469984	0.283124	0.108337	-0.0686588	0.57225	0.50513	0.142763	-0.110076	0.674395	0.367515	0.167768
X11_433_plate5.CEL	0.908665	0.12967	-0.044189	0.503305	0.262059	0.160609	0.336625	-0.144379	0.0184073	-0.212525	-0.182707	-0.0505363	-0.235453	-0.124287	-0.102599	-0.132697	-0.13273	-0.137967	-0.276832	-0.148092	-0.1958	-0.103525	-0.272125	-0.150403	-0.236241	0.0459195	0.00995371	-0.0776901	-0.0658245	-0.043118	0.0224956	-0.173329	-0.130503	-0.182472	-0.0913007	-0.165345	-0.148617	-0.0904254	-0.159447	-0.0900862	-0.0909527	-0.202154	-0.199912	-0.0588676	-0.123828	-0.120139	-0.208067	-0.0601264	-0.0536951
X11_713_FFPE_Plate8.CEL	0.350635	0.500855	0.370073	0.493341	0.554795	0.428523	-0.118482	0.581226	-0.418952	0.524748	-0.144963	0.139123	0.548851	0.193668	0.473601	-0.248761	0.692421	0.172953	0.869206	-0.025644	0.535421	0.13841	0.762914	-0.215807	0.939546	0.122176	0.123908	0.19978	0.13628	0.1508	0.13628	0.0670468	0.479214	0.108155	0.446287	-0.0426865	0.352261	0.548951	0.500301	0.74711	0.078821	0.447402	0.438083	0.889492	-0.286338	0.294231	0.545639	0.740291	-0.016731
X11_988.CEL	2.38795	1.37226	1.15432	1.74087	2.01014	1.44583	1.99709	0.786931	0.376839	0.667195	0.0714126	0.248427	0.697037	0.284367	0.49516	-0.215479	0.878722	0.606439	0.570871	-0.0613911	0.692716	0.404236	0.494754	0.228992	0.83938	0.668676	0.104042	0.64169	0.157112	0.512843	0.241479	0.133999	0.556239	-0.169052	0.51375	-0.231394	0.292836	0.732728	0.374765	1.00996	-0.129165	0.326238	0.37641	1.12855	-0.0980362	0.448595	0.591677	1.01676	-0.0471775
X11_M105.CEL	0.00699051	-0.113119	-0.355896	0.168984	0.378831	0.385989	-0.0967424	0.0370394	1.50324	-0.238277	0.346107	0.422978	-0.243383	0.0185846	-0.331474	0.505428	-0.363967	0.259994	-0.203018	0.240582	-0.165561	0.38166	-0.19401	0.698217	-0.362363	-0.0317874	0.293422	0.109508	0.295965	0.0174347	0.20734	0.331459	-0.0273143	0.372677	0.108373	0.412101	0.287058	0.0113739	-0.265708	-0.106659	-0.100807	0.282549	-0.190029	-0.492262	0.161154	0.268444	-0.351584	-0.456317	0.0834842
X11_M11.CEL	-0.0226172	0.201864	0.261391	0.115511	-0.455387	0.127006	0.0429546	0.612546	-0.800007	0.611423	-0.0162976	-0.203642	1.03325	0.406304	1.11521	-0.237972	0.70239	0.904904	0.997646	-0.0776882	0.950677	0.53054	0.940183	0.279354	0.924737	0.907462	-0.38439	0.662345	-0.295177	0.586346	-0.219579	0.124422	0.787736	0.25893	0.702176	0.197556	0.221138	0.589312	0.547098	0.650396	0.498812	0.191495	0.562626	1.0226	0.337346	0.13209	0.965332	0.882827	0.430127
X11_M269.CEL	-0.0513713	-0.393906	-0.322725	-0.0513713	0.057285	-0.335236	-0.150218	-0.219768	-0.391352	0.0112156	-0.138454	-0.044423	-0.328622	-0.185752	-0.110833	0.0492632	-0.206701	-0.302452	-0.308632	0.00677571	-0.33018	-0.189816	-0.310751	-0.130016	-0.290494	-0.382466	0.165097	-0.360923	0.0984627	-0.30725	0.171338	-0.000749231	-0.232531	-0.159724	-0.33366	-0.0123695	-0.0780458	-0.0855023	-0.0626214	-0.0233394	-0.159315	-0.0542321	-0.217769	-0.107122	-0.238381	-0.105933	-0.22696	-0.0983514	-0.154182
X11_M59.CEL	0.154814	0.509779	0.440553	0.462216	0.396988	0.705265	2.31447	0.630352	0.701723	-0.0058677	0.163086	0.00994842	0.54247	0.195938	0.592555	-0.17055	0.151403	0.422225	0.484203	-0.132631	0.494703	0.114596	0.466986	0.0887067	0.403277	0.519362	-0.466135	0.379991	-0.234624	0.344076	-0.381591	-0.0564158	0.484057	-0.151689	0.423798	-0.168573	-0.0276219	0.316105	0.222404	0.564184	0.151419	0.110117	0.318745	0.541956	0.0175219	0.0274912	0.538915	0.529708	0.0777812
X11_T11.CEL	-0.0692503	-0.0927684	-0.0739633	0.15877	0.0930686	0.0635632	-0.0816063	-0.0968548	0.412046	0.153494	-0.0100825	0.167654	-0.233189	-0.129991	-0.172823	0.167063	-0.148433	-0.0909564	-0.210348	0.232866	-0.224073	0.00131092	-0.214486	0.000536407	-0.171187	-0.204017	0.352579	-0.173354	0.280361	-0.111851	0.348869	0.127844	-0.143984	0.00654547	-0.228937	0.13796	0.132071	0.0916181	-0.0651653	-0.123719	-0.0843521	0.115125	-0.157124	-0.178692	-0.0662788	-0.00764386	-0.156672	-0.141709	-0.0511427
X11_T54.CEL	-0.355896	-0.457284	-0.451977	-0.524176	-0.595545	-0.524176	-0.265588	-0.525177	-0.402016	-0.0477613	-0.208038	-0.203432	-0.215641	-0.320484	0.0856413	-0.269464	-0.00815192	-0.296233	-0.153543	-0.202066	-0.180373	-0.2607	-0.208611	-0.403572	0.036944	-0.342702	-0.337329	-0.289253	-0.342235	-0.283677	-0.321808	-0.174461	-0.390764	-0.321152	-0.42131	-0.334774	-0.325676	-0.306034	-0.0569176	-0.185008	-0.185055	-0.348928	-0.0489312	-0.116189	-0.267591	-0.354121	-0.0188059	-0.137354	-0.0745269
X11_X.181_816101.T_NHSIIplate3.CEL	0.32773	1.45786	1.30971	0.768539	0.205001	0.0574451	1.81988	0.663791	0.389312	0.755744	-0.19289	-0.0844983	0.649622	0.00556237	1.08713	-0.502022	0.742581	0.08018	0.617495	-0.297414	0.649622	0.0981518	0.465178	-0.136718	0.881804	0.37881	-0.257798	0.233747	-0.212256	0.18377	-0.0899191	-0.2121	0.543955	-0.183577	0.589937	-0.115582	0.0210199	0.1351	0.741647	0.459602	0.384624	-0.00679716	0.822166	0.631669	-0.0156842	0.0625337	1.03021	0.472164	0.468607
X11_X.355_546116.T_NHSIIplate5.CEL	1.72983	0.835723	0.871838	1.26868	0.347587	0.622049	3.08356	1.07867	0.826581	1.28326	-0.463049	-0.0819898	0.915858	0.236806	1.95018	-0.626585	1.57294	0.470847	1.16781	-0.359979	1.22154	0.28196	0.863822	-0.358354	1.54911	0.206225	0.0061933	0.358	0.0641992	0.134319	0.178765	-0.00587576	0.837604	-0.258642	0.907392	-0.183321	0.217952	0.239096	1.3372	1.05509	0.0336518	0.394932	1.02451	1.26669	-0.15329	0.333593	1.30114	1.24791	0.0489164
X11_X.7_405140.T_plate1NHSII.CEL	-0.402845	-0.276183	-0.276183	-0.669474	-0.739757	-0.645237	-0.817359	0.0197523	-1.41473	0.582953	-0.190599	0.0330492	0.779729	0.241395	1.20361	-0.2125	1.02156	0.310561	0.719011	-0.0459317	0.765455	0.208533	0.58748	-0.116395	0.927786	0.447577	-0.43869	0.516954	-0.153281	0.259771	0.0134426	0.0842372	0.588545	0.169092	0.529533	-0.0108825	0.113699	0.298918	0.878894	0.581826	0.700393	0.242246	0.982722	0.738747	0.633428	-0.00144964	1.19318	0.545408	0.79719
X110_T151.CEL	-0.644356	-0.0893071	-0.0202974	-0.134939	-0.155644	-0.276461	-0.131498	-0.215989	0.605123	0.174726	-0.182832	-0.0599798	-0.172795	-0.135733	0.00373872	-0.146263	0.00800015	-0.190284	-0.181272	-0.0689436	-0.10571	-0.0864718	-0.183567	-0.190145	-0.0697719	-0.211353	0.0625863	-0.210592	-0.0113517	-0.177404	0.107711	-0.0884751	-0.149198	-0.161166	-0.213347	-0.133949	-0.159592	-0.0791235	0.0373103	-0.0634049	-0.0464016	-0.0965139	-0.140406	-0.104675	-0.0410033	-0.0459559	-0.0679633	-0.0459559	-0.09472
X111_T152.CEL	-0.0127364	0.0844435	-0.0806889	-0.169387	-0.359838	-0.134147	0.178513	-0.170167	-0.3827	-0.275028	-0.357414	-0.413157	-0.199005	-0.334754	-0.250843	-0.543414	-0.280049	-0.482017	-0.196598	-0.455934	-0.20995	-0.466133	-0.18134	-0.507306	-0.230579	-0.330522	-0.481019	-0.359838	-0.48961	-0.353489	-0.532429	-0.444706	-0.31552	-0.476297	-0.293786	-0.384968	-0.366741	-0.299788	-0.267968	-0.260659	-0.299833	-0.311151	-0.267526	-0.268627	-0.346664	-0.349478	-0.170596	-0.272371	-0.32369
X112_T153.CEL	0.374224	-0.207126	-0.133882	-0.18347	-0.0823754	0.0397286	0.0715737	-0.250225	0.256337	-0.661406	-0.23278	-0.487342	-0.352127	-0.382972	-0.546167	-0.494162	-0.668347	-0.296646	-0.368841	-0.537022	-0.425426	-0.378301	-0.314476	-0.408007	-0.607029	-0.281141	-0.483442	-0.190004	-0.407035	-0.264917	-0.49932	-0.405646	-0.284085	-0.410728	-0.289067	-0.51833	-0.445205	-0.336287	-0.543969	-0.482278	-0.399838	-0.417396	-0.497671	-0.371637	-0.406538	-0.36238	-0.479834	-0.36094	-0.41566
X113_T154.CEL	-0.51983	-0.361804	-0.243485	-0.0352025	-0.0438497	-0.103634	-0.0285264	-0.337636	-0.0410712	-0.205669	-0.292285	-0.0679272	-0.409392	-0.181772	-0.495382	-0.0819863	-0.471541	-0.496529	-0.427314	-0.180176	-0.403788	-0.347583	-0.420627	-0.352836	-0.43865	-0.37619	0.00855207	-0.375457	-0.0157832	-0.295745	0.00132501	-0.0713585	-0.364227	-0.219564	-0.361932	-0.17818	-0.283241	-0.166625	-0.36048	-0.225337	-0.226991	-0.115081	-0.458853	-0.39505	-0.290768	-0.197433	-0.51972	-0.394507	-0.294994
X114_T155.CEL	0.766492	0.105989	0.0784202	0.106293	-0.111117	0.00563502	0.448949	-0.183007	0.0623575	-0.100429	-0.0617075	-0.0534818	-0.104373	-0.105327	-0.193322	-0.0905734	-0.190255	-0.0517517	-0.173249	-0.0469619	-0.147461	-0.0691134	-0.0939597	-0.0517517	-0.143624	0.005036	-0.138273	-0.0694747	-0.0515088	0.00604063	-0.045473	-0.153571	-0.0614863	-0.192856	-0.0559617	-0.133101	-0.108441	-0.078457	0.0698672	-0.0356119	0.0131397	-0.0863543	-0.0307156	-0.0356372	-0.0196906	-0.0255535	-0.0774762	-0.0468822	-0.0503586
X115_T156.CEL	0.297407	-0.0719972	-0.0195102	-0.0904112	0.00517572	-0.00824281	0.159286	0.0206489	-0.39989	-0.100224	-0.214059	-0.253202	-0.0300306	-0.20868	-0.0711753	-0.310217	-0.162796	-0.143035	-0.133802	-0.281799	-0.141423	-0.228766	-0.164313	-0.28447	-0.148807	-0.0675334	-0.0810496	-0.0626849	-0.160017	-0.098367	-0.114456	-0.198724	-0.0283322	-0.274638	-0.00156262	-0.298402	-0.184078	-0.155595	-0.158583	-0.0202287	-0.174472	-0.148734	-0.159092	-0.00259618	-0.233142	-0.189843	-0.0791739	-0.0912572	-0.207315
X12_116_plate2.CEL	-0.210935	-0.298181	-0.292496	-0.16186	-0.295065	-0.174196	-0.548018	-0.39789	-0.0600281	-0.165681	0.082271	-0.103707	0.000428001	0.0632097	-0.0750558	0.0314615	-0.0549277	-0.13846	-0.0506483	-0.101635	0.0787537	-0.158186	0.0213851	0.0900931	-0.117636	-0.0697313	0.0538653	0.0377394	0.0519095	-0.106109	0.0794598	0.0979208	0.0439583	0.119053	0.105037	-0.0526649	0.059499	0.00678664	-0.131696	-0.0446624	-0.0976218	0.100192	-0.136544	-0.0535508	0.0898041	0.0715718	-0.103278	-0.0640593	0.0272578
X12_14_FFPE_PLATE1.CEL	-0.337204	0.308007	0.0562664	-0.161935	-0.371994	-0.236335	0.22023	0.155664	-0.291509	0.27207	-0.273397	-0.0936992	-0.0233525	-0.230205	0.761176	0.00717765	0.172552	-0.113364	-0.107045	-0.0991349	-0.0202002	-0.0485037	-0.156638	-0.247116	0.136042	-0.0872633	-0.222153	-0.0253042	-0.208004	-0.181649	-0.332569	-0.22849	0.31961	-0.29215	0.203273	-0.0397655	-0.178556	-0.31688	0.495082	-0.105982	0.289705	-0.248213	0.241819	-0.0836062	0.0123125	-0.211728	0.419038	-0.161845	0.227787
X12_621.CEL	-0.376715	-0.14238	-0.23917	-0.143508	-0.0492476	-0.200494	-0.256791	-0.231559	0.0326469	-0.240613	-0.131615	-0.191907	-0.229705	-0.193228	-0.267406	-0.0828044	-0.319706	-0.0135894	-0.164164	-0.0896658	-0.23118	-0.0895691	-0.0778655	-0.068911	-0.26512	-0.0374814	-0.113891	-0.142705	-0.136521	-0.0277047	-0.168353	-0.163179	-0.188194	-0.164134	-0.179122	-0.14881	-0.257342	-0.152663	-0.224314	-0.175947	-0.0776927	-0.0779261	-0.158306	-0.0860491	-0.166196	0.0260741	-0.239956	-0.13342	-0.202177
X12_807_plate9.CEL	0.223836	-0.0334038	-0.111399	-0.217161	-0.109743	-0.111172	-0.0462733	-0.0455496	-0.988362	-0.103314	-0.277404	-0.0552008	-0.0578581	-0.122699	0.0481917	-0.148107	-0.000600032	-0.220726	-0.0441334	0.0324851	-0.0486422	-0.187414	-0.0267853	-0.199698	0.0425458	-0.131828	-0.171283	-0.257523	-0.139903	-0.161429	-0.107653	-0.178654	-0.0278871	-0.240038	-0.0884982	-0.27615	-0.139785	0.0692583	-0.174276	0.154851	-0.274737	-0.0113927	-0.0930909	0.157664	-0.210046	-0.124764	-0.0541792	0.139551	-0.13069
X12_989.CEL	3.16629	1.74834	1.52847	2.445	1.77158	1.47988	2.98289	0.839921	0.409255	0.648281	-0.0133273	0.216016	0.742911	0.540248	0.534724	-0.184739	0.85233	0.689256	0.696742	-0.0865342	0.812441	0.468229	0.530192	0.176299	0.794071	0.763176	-0.137525	0.691528	0.0491465	0.632147	0.0663826	-0.104068	0.600849	-0.115984	0.665849	-0.111393	0.374021	0.569933	0.63135	0.849617	0.252412	0.237226	0.510014	1.03829	0.00786249	0.190043	0.63353	0.799865	0.180068
X12_M277.CEL	0.360647	-0.122753	-0.0986873	-0.023951	-0.180054	-0.242131	0.0762425	0.0161881	-0.572156	0.136672	-0.371831	-0.311232	0.00939172	-0.289097	0.256414	-0.420268	0.207977	-0.227829	0.112862	-0.252106	0.0547263	-0.143734	-0.0321205	-0.410788	0.251675	-0.2604	-0.114708	-0.222964	-0.215854	-0.266865	-0.0679468	-0.08786	-0.0571291	-0.279982	-0.207053	-0.134205	-0.154238	-0.1636	0.161038	0.0258026	-0.087434	-0.0628164	0.0119292	0.143371	-0.241446	-0.18663	0.0753497	0.133392	-0.129268
X12_M293_.HTA.2_0..CEL	0.543061	-0.146532	0.0680989	0.158884	0.0304547	-0.129901	0.0917413	0.0479278	0.304971	0.166446	-0.289798	-0.136467	-0.245645	-0.30876	0.152808	-0.259402	0.078883	-0.261804	-0.138836	-0.034815	-0.15733	-0.128172	-0.221482	-0.381519	-0.0650012	-0.38646	0.151419	-0.43867	0.00118435	-0.354966	0.223031	-0.0520989	-0.2165	-0.126918	-0.382397	-0.158967	-0.0479443	-0.0724584	0.0248131	-0.00537332	-0.194023	-0.0160996	-0.108045	0.0351961	-0.308878	-0.063033	-0.102025	0.0134276	-0.366506
X12_T12.CEL	-0.131143	-0.203184	0.141458	0.155267	-0.0700693	-0.131143	0.0385727	-0.0484889	-0.755602	0.392157	-0.203305	0.0103775	-0.155604	-0.130399	-0.00798306	0.0913009	0.0594698	-0.241305	-0.0938484	0.0556013	-0.0730188	-0.11999	-0.202311	-0.130889	0.0403547	-0.263151	0.222925	-0.190925	0.154366	-0.156922	0.284916	0.109822	-0.0815632	0.00291185	-0.165944	-0.0128923	0.046052	-0.0197103	0.0293652	-0.0514149	-0.0795252	0.00687129	-0.103548	-0.0566253	-0.0870762	-0.0306248	-0.0941572	-0.0435894	-0.0939818
X12_X.269_868778.T_NHSIIplate4.CEL	-0.607	0.365338	0.0978156	-0.545264	-1.10472	-0.773154	-0.638525	0.122524	-0.888582	0.388965	-0.481305	-0.366365	0.423452	-0.169316	0.95361	-0.559836	0.616231	0.0541593	0.19656	-0.362937	0.433683	-0.107725	0.1427	-0.210055	0.607449	0.0329392	-0.603473	-0.0286036	-0.602473	-0.188206	-0.545466	-0.456413	0.168363	-0.442248	0.109627	-0.200574	-0.239608	-0.303737	0.828956	0.11486	0.13894	-0.247305	0.620276	0.322284	-0.124386	-0.291247	0.815862	0.238659	0.111193
X12_X.95_623828.T_plate2NHSII.CEL	1.15668	3.35623	2.73858	1.5389	1.26866	0.895768	3.87536	1.30926	0.0699992	1.05254	-0.376769	-0.227289	0.90496	-0.0371089	1.49307	-0.72669	1.03716	0.200973	1.05062	-0.288905	0.930102	-0.0666692	0.98991	-0.317244	1.26027	0.523941	-0.365741	0.44872	0.00440632	-0.0113964	-0.0782762	0.0422543	1.1054	-0.0046291	1.22423	-0.226229	0.298464	0.388519	1.32009	0.897048	0.574187	0.174489	1.16825	0.957636	0.221474	-0.0919196	1.45473	0.803964	0.515088
X123_M301.CEL	-0.0849558	-0.411276	-0.346166	-0.18918	-0.421369	-0.366522	-0.0912317	-0.390568	-0.0209223	-0.0852516	-0.357375	-0.206266	-0.336708	-0.245237	-0.278289	-0.257844	-0.290168	-0.35313	-0.345559	-0.189511	-0.279751	-0.232043	-0.376413	-0.319185	-0.284956	-0.458236	-0.00977569	-0.426581	-0.0801672	-0.460519	-0.0624075	-0.193757	-0.383162	-0.255173	-0.439057	-0.197966	-0.245485	-0.224086	-0.241474	-0.236059	-0.347375	-0.187219	-0.285753	-0.278571	-0.286331	-0.21878	-0.343682	-0.22773	-0.301956
X126_M325.CEL	-0.225343	-0.279914	-0.130348	-0.284888	-0.3466	-0.181244	-0.124078	-0.248027	-0.763141	0.0789728	-0.28997	-0.0785373	-0.0322558	-0.164151	0.0402343	-0.327656	0.0374972	-0.256936	-0.0652196	-0.125751	-0.0542757	-0.177919	-0.0858337	-0.329907	0.0303687	-0.281395	-0.0103086	-0.194272	-0.0917365	-0.248411	-0.0742714	-0.126799	-0.128819	-0.160084	-0.201448	-0.237531	-0.181389	-0.146024	-0.0231468	0.00190308	-0.170518	-0.0454312	-0.140087	0.0656404	-0.201204	-0.068689	-0.00764197	-0.0123519	-0.182427
X13_117_plate2.CEL	-0.869257	-0.582755	-0.486383	-0.644205	-0.827617	-0.718421	-0.510344	-0.504487	-0.527465	0.391288	-0.238187	-0.227347	0.311951	-0.051511	0.917455	-0.261878	0.624501	0.158208	0.283109	-0.0715909	0.36106	0.136182	0.173271	-0.17235	0.32828	0.0724661	-0.528585	0.0943337	-0.436547	-0.107973	-0.379666	-0.162712	0.188109	-0.262115	0.16303	-0.181258	-0.130066	-0.20706	0.610749	0.169627	0.271725	-0.205198	0.501619	0.33707	0.139285	-0.0861679	0.817431	0.375846	0.154748
X13_221_FFPE_PLATE3.CEL	0.550975	1.30684	1.33667	0.756076	0.28731	0.0861935	3.34905	0.654513	1.33146	0.387821	-0.0628388	0.0119319	0.389692	0.236155	1.02006	-0.0414815	0.503363	0.47526	0.408087	-0.0711021	0.442431	0.286475	0.321902	-0.00199704	0.428693	0.339983	-0.330493	0.353771	-0.168141	0.166078	-0.109663	-0.195357	0.49182	-0.186187	0.433192	0.0167961	0.220643	0.141249	0.720007	0.412491	0.43136	0.052149	0.401066	0.576703	0.135314	-0.100571	0.590928	0.455644	0.206779
X13_313_PLATE4.CEL	0.810721	-0.0168616	-0.0551946	0.427629	0.700819	0.723477	0.187581	0.107409	-0.00292853	-0.20622	0.109945	0.0875742	-0.0375927	0.0916908	-0.16826	0.0224019	-0.206185	0.0144682	-0.12071	0.0248597	-0.0419249	-0.0880402	-0.0764755	0.113402	-0.250137	0.159302	-0.0254827	0.189042	-0.0689947	0.150038	-0.0367525	-0.0279347	0.0456315	-0.0373212	0.105922	-0.0866569	0.00948965	-0.00812995	-0.147863	-0.138629	0.181965	-0.0319923	-0.162487	-0.0422114	0.199276	-0.000970182	-0.207479	-0.143869	0.10354
X13_435_plate5_2.CEL	-0.472802	1.45774	0.510669	0.325234	-0.184521	-0.184521	0.360504	0.207337	-0.0323581	0.436945	-0.139199	0.101632	0.270735	-0.165201	0.55506	-0.162918	0.438534	-0.115821	0.270643	-0.101238	0.260384	0.00885623	0.267104	-0.185902	0.552081	-0.123397	0.0256992	0.125956	0.00501157	-0.121783	0.156722	0.0141063	0.162944	-0.105232	0.0812085	-0.0881527	0.030508	0.152273	0.387008	0.275806	0.105432	0.165443	0.392279	0.341776	0.000601092	0.102819	0.71313	0.308762	0.169502
X13_715_FFPE_Plate8.CEL	-0.184189	-0.376086	-0.32317	0.00892439	0.0641917	0.0846262	-0.618311	-0.233892	-0.516428	-0.247489	-0.0331952	-0.0959982	-0.369825	-0.229836	-0.421516	0.00574431	-0.347558	-0.339779	-0.397821	-0.129274	-0.355299	-0.0626465	-0.387726	-0.0299619	-0.447215	-0.346763	0.204302	-0.340739	0.114072	-0.224961	0.0364647	0.10566	-0.357538	-0.0123757	-0.343472	-0.0995262	-0.134204	-0.266815	-0.372359	-0.225598	-0.206964	-0.12777	-0.383336	-0.34358	-0.282205	-0.105995	-0.475448	-0.340055	-0.247127
X13_990.CEL	0.474722	-0.0460963	-0.141969	0.60059	0.566892	0.368495	0.128655	-0.141155	1.71089	-0.411411	0.411061	0.235517	-0.206942	0.244882	-0.553534	0.463425	-0.541711	0.159212	-0.552341	0.134394	-0.329978	0.0842808	-0.455905	0.461649	-0.556361	0.265644	-0.102249	0.0663137	-0.0386181	0.391515	-0.121996	-0.000727119	-0.0645978	-0.0252712	-0.150976	0.0656902	-0.0837379	-0.0933192	-0.409081	-0.262789	0.127285	-0.089721	-0.274062	-0.338805	0.206316	-0.0356387	-0.48193	-0.316668	0.197243
X13_M107.CEL	-0.196148	-0.176336	-0.371963	0.404958	0.997813	0.393573	-0.652295	-0.0300134	0.641471	-0.191867	0.295557	0.408463	-0.410823	-0.219351	-0.445031	0.504935	-0.519003	0.0315504	-0.243801	0.367802	-0.379427	0.192623	-0.304747	0.544245	-0.464224	-0.16708	0.254717	-0.035184	0.337122	0.035279	0.230296	0.308825	-0.274133	0.243509	-0.0808982	0.339521	0.285885	-0.227459	-0.118374	-0.236013	-0.0504656	0.00756696	-0.294367	-0.539932	0.0641415	0.112612	-0.621617	-0.499004	-0.0352031
X13_M13.CEL	-1.32129	0.570104	0.580828	-0.701367	-0.239393	-0.459879	-0.312342	0.84431	-2.2099	0.982826	-0.0841203	-0.294232	1.66603	0.528566	1.43792	-0.503076	1.46482	0.996983	1.92085	-0.247229	1.80764	0.345559	1.80244	0.0640948	2.02322	1.14132	-0.749445	1.13913	-0.161261	0.513711	-0.279312	0.270038	1.40416	0.372734	1.27332	-0.135475	0.327936	0.673936	1.18544	1.16319	0.596476	0.661003	1.29971	1.91036	0.292814	0.18748	1.987	1.35264	0.675488
X13_M317.CEL	0.796026	0.49607	0.49607	0.168924	-0.326021	0.198424	2.20552	-0.0703938	-0.651782	0.0549184	-0.331714	-0.355917	0.222633	-0.223462	0.227019	-0.621245	0.199633	-0.206023	0.0622187	-0.471166	0.0961699	-0.282196	-0.067371	-0.449117	0.190324	-0.115515	-0.383594	-0.121913	-0.321734	-0.121831	-0.276859	-0.39185	-0.117152	-0.393959	-0.0493673	-0.323463	-0.204063	-0.212617	-0.0364031	0.00241573	-0.334225	-0.191066	-0.0413957	0.145272	-0.29555	-0.245819	-0.0394986	0.0508684	-0.381412
X13_T13.CEL	-0.234704	-0.340583	-0.3719	0.126431	0.668888	0.126431	-0.621906	-0.0283259	1.25884	-0.372505	0.244958	0.266819	-0.445635	-0.0830049	-0.504202	0.527222	-0.554175	-0.0388829	-0.596202	0.259379	-0.472381	0.123187	-0.564977	0.339482	-0.669248	-0.312613	0.255116	-0.221461	0.307049	-0.0890726	0.0777575	0.111291	-0.208889	0.0777575	-0.245755	0.11939	0.111291	-0.230623	-0.307558	-0.297084	-0.239939	0.00348596	-0.445968	-0.720817	-0.0849482	-0.198003	-0.667617	-0.605376	-0.10698
X13_T56.CEL	0.208161	-0.377626	-0.256943	-0.136177	-0.108685	-0.136539	-0.167955	-0.256194	0.435377	-0.221982	-0.0791259	0.103355	-0.414478	-0.109691	-0.362616	0.153481	-0.436737	-0.227437	-0.418645	0.133739	-0.40303	-0.0691134	-0.409988	-0.016236	-0.454186	-0.276133	0.112948	-0.219145	0.00601601	-0.21384	0.0972274	-0.0312339	-0.365236	-0.0544869	-0.341361	-0.0692934	-0.093026	-0.163054	-0.216191	-0.263793	-0.136276	-0.104674	-0.28011	-0.379654	-0.109959	-0.111492	-0.338399	-0.301442	-0.0712583
X13_X.183_750814.T_NHSIIplate3.CEL	-0.898464	0.151445	0.071908	-0.374038	-0.161123	-0.215498	-0.829803	0.237039	-1.17368	0.541531	-0.0703263	-0.0386109	0.704222	0.60686	0.387557	-0.232803	0.520942	0.529044	0.783337	0.0324424	0.679496	0.305293	0.785036	-0.0785054	0.780584	0.46785	-0.189736	0.548945	-0.120586	0.274507	0.0395006	0.11016	0.576406	0.0535527	0.469715	-0.0236205	0.211677	0.491942	0.606731	0.539175	0.49655	0.333389	0.79485	0.803795	0.219027	0.268057	0.79485	0.655486	0.304683
X13_X.357_555089.T_NHSIIplate5.CEL	1.15004	0.519531	0.503418	1.15622	1.28476	1.13029	1.58432	0.488947	0.332245	0.596349	-0.042309	0.20477	0.758506	0.316006	0.719637	-0.227029	0.664472	0.459665	0.44226	0.0200186	0.651597	0.212168	0.40824	0.0697796	0.550737	0.758604	-0.0530804	0.513125	0.195942	0.551577	0.157101	0.12444	0.48268	0.182055	0.579139	0.022433	0.235355	0.341356	0.500164	0.712104	-0.00162481	0.28516	0.348828	0.604057	-0.00589979	0.36691	0.555441	0.79943	0.0438679
X13_X.9_405708.T_plate1NHSII.CEL	-0.563642	0.026954	-0.0331631	-0.330029	-0.278529	-0.296862	-0.361655	0.06742	-0.95621	-0.0195889	0.127861	-0.0201929	0.184237	0.270187	0.249339	-0.0860778	0.0546558	0.273766	0.257092	0.0857558	0.139392	0.140215	0.243997	0.106655	0.217079	0.306275	-0.376877	0.223859	-0.198783	0.211339	-0.29107	-0.0739564	0.3105	-0.0625382	0.272569	-0.0252612	0.0327702	0.0835048	0.191522	0.169406	0.163345	0.0566825	0.17966	0.357294	0.147889	-0.0614155	0.262418	0.104921	0.107115
X14_531_198807.T_plate_6.CEL	-0.341519	-0.308938	-0.363529	-0.341519	-0.396545	-0.341519	-0.456158	-0.395187	-0.0237981	-0.211288	-0.367339	-0.136675	-0.213254	-0.131494	-0.0142862	-0.42278	0.0647413	-0.363597	-0.0899163	-0.240586	-0.240881	-0.413876	-0.156573	-0.462592	0.0274567	-0.414169	-0.25927	-0.383344	-0.303987	-0.453728	-0.262067	-0.217597	-0.293769	-0.217147	-0.2944	-0.229008	-0.259506	-0.403998	-0.108776	-0.129298	-0.317662	-0.178962	-0.173346	-0.0392986	-0.254772	-0.150798	-0.0924023	-0.126318	-0.261874
X14_623.CEL	-0.346249	-0.213444	-0.0796341	-0.477851	-0.337489	-0.418646	-0.433944	0.0498981	-0.907357	0.24571	-0.00566058	0.158076	0.326146	0.134982	0.192607	-0.0250115	0.228919	0.0898851	0.318333	0.053368	0.342542	0.0943861	0.35959	-0.0284857	0.450384	0.169242	-0.187999	0.212381	-0.104068	0.100886	-0.0563646	0.10507	0.289192	-0.0287029	0.219084	0.0181074	0.1268	0.145433	0.312869	0.21158	0.292834	0.0648919	0.432802	0.369324	0.245285	0.0176503	0.567137	0.223541	0.348667
X14_809_plate9.CEL	0.290843	0.039274	-0.00816938	0.0398778	-0.216243	-0.0538367	-0.206666	-0.220631	-0.0655363	0.0393095	-0.102227	0.027736	-0.0859485	-0.171995	0.00387336	-0.136818	-0.0563926	-0.0949828	-0.0296304	-0.00176343	-0.0715368	-0.16653	-0.0305673	-0.0182606	0.0741171	-0.0689854	-0.152093	-0.0405601	-0.174908	-0.063783	-0.119092	-0.169015	-0.152781	-0.259741	-0.0871698	-0.192344	-0.0651773	-0.0617678	0.00597382	-0.040384	-0.0969008	-0.139506	-0.0787278	-0.0666029	-0.161632	-0.076033	-0.0409897	-0.00805063	-0.142981
X14_991.CEL	-0.280208	0.259873	0.27996	0.0442715	0.0898681	-0.149666	0.47327	0.0724061	-0.520431	0.221251	0.0189303	-0.0546541	0.171009	0.0733237	0.142519	-0.080498	0.20986	0.0530189	0.32516	-0.0113378	0.0791435	-0.0708002	0.33121	-0.0317871	0.292384	0.215923	-0.356586	0.0984525	-0.0539982	0.0823213	-0.0843991	-0.149273	0.241394	-0.142861	0.178501	-0.122908	0.00378687	0.215083	0.173709	0.313229	0.0347145	0.178165	0.119097	0.30662	-0.0544998	0.120783	0.203382	0.262932	-0.0305846
X14_T14.CEL	-0.937142	-0.336866	-0.276581	-0.273538	-0.395457	-0.434265	-0.504644	-0.308787	-0.248966	-0.109229	-0.314396	-0.166115	-0.360555	-0.288013	-0.215219	-0.175082	-0.216483	-0.435377	-0.249426	-0.167974	-0.34618	-0.345563	-0.317904	-0.380231	-0.210222	-0.443746	-0.0782682	-0.400129	-0.19542	-0.360783	-0.0749493	-0.196785	-0.297003	-0.345312	-0.368598	-0.183376	-0.260397	-0.224607	-0.155109	-0.223806	-0.281617	-0.156326	-0.215048	-0.205863	-0.259213	-0.184966	-0.26812	-0.2348	-0.25432
X14_X.271_872827.T_NHSIIplate4.CEL	-0.438738	-0.155049	-0.22741	-0.640972	-0.620763	-0.592926	-0.250766	-0.307175	-1.03071	0.634298	-0.470279	-0.334609	0.40837	-0.144024	0.966562	-0.470279	0.827977	0.169657	0.306259	-0.404535	0.49518	-0.201171	0.208724	-0.408626	0.668111	-0.072876	-0.535386	-0.0574133	-0.423383	-0.270126	-0.150643	-0.290366	0.388316	-0.229207	0.168946	-0.108977	-0.0481343	-0.00233876	0.615305	0.383867	-0.0516577	-0.277948	0.671739	0.64446	-0.149688	-0.253724	0.777311	0.544854	0.085539
X14_X.97_618283.T_plate2NHSII.CEL	-0.425108	0.235427	0.159551	-0.416992	-0.448208	-0.25679	-0.241479	0.185605	-1.45422	0.195173	-0.276421	-0.33249	0.61395	0.272392	0.504458	-0.367953	0.422633	0.386652	0.600249	-0.22445	0.599585	-0.108688	0.669034	0.00252123	0.658821	0.118536	-0.442945	0.117793	-0.333735	0.00853006	-0.311461	-0.115366	0.428291	-0.0447388	0.276148	0.000586296	0.122661	0.38402	0.39841	0.497703	0.287517	0.247532	0.655654	0.736847	0.140059	0.0501962	0.767557	0.654054	0.484299
X146_M295.CEL	0.661955	0.324748	0.135714	0.185315	-0.235621	-0.268206	1.42882	0.0229252	-0.979555	0.139317	-0.533203	-0.506855	-0.185039	-0.399434	0.225193	-0.500262	0.145471	-0.238113	-0.117527	-0.454762	-0.169406	-0.218371	-0.281041	-0.570528	0.0124115	-0.305661	-0.271933	-0.308723	-0.32521	-0.367129	-0.259574	-0.341467	-0.0853745	-0.439999	-0.236585	-0.326986	-0.290647	-0.320634	0.0706458	-0.152634	-0.310281	-0.284504	-0.251525	0.00458771	-0.363417	-0.308814	0.0059386	0.0473015	-0.313866
X147_M303.CEL	-0.481866	-0.327532	-0.142015	-0.085321	-0.0694417	-0.325753	-0.515835	-0.170208	-0.0259718	0.0546847	-0.167733	-0.00147034	-0.212976	-0.248809	-0.0704533	0.00991901	-0.0880211	-0.326794	-0.159686	0.0407532	-0.187204	-0.153748	-0.269756	-0.297558	-0.113273	-0.385456	0.214533	-0.343535	0.0308252	-0.293119	0.0573671	-0.0357207	-0.300755	-0.0115798	-0.265704	-0.0315151	-0.0779012	-0.122893	-0.0592367	-0.0367457	-0.212328	0.0504422	-0.184452	-0.0837931	-0.2705	-0.0112224	-0.225865	0.00620133	-0.280737
X15_119_plate2.CEL	-0.196835	-0.322896	-0.295759	-0.561272	-0.164271	-0.350871	-0.651495	-0.18497	-0.241828	0.0320257	-0.0266659	-0.059113	0.155535	0.0607878	-0.0242718	-0.0366641	0.0659806	0.131742	0.0595683	-0.0523531	0.164031	-0.036687	0.108536	0.0834456	0.10911	0.0297709	-0.316018	0.104172	-0.282057	0.0148707	-0.306242	-0.0211293	0.0747212	0.0167271	0.0514909	-0.0498454	-0.150667	-0.130673	0.0645651	-0.00222089	0.0962649	-0.0266659	0.0619023	0.182026	0.10631	-0.0416659	0.245876	0.125147	0.167075
X15_223_FFPE_PLATE3.CEL	0.119417	-0.0162213	-0.0432634	0.150484	0.0817437	0.0706486	-0.164462	0.0660369	0.46886	-0.176357	0.0192776	0.0343888	-0.0820429	-5.71e-05	-0.172347	0.0979913	-0.206739	-0.0874556	-0.203426	-0.0240991	-0.116635	-0.0530284	-0.155177	0.168408	-0.235334	0.0521106	-0.0797848	0.0268798	-0.0329769	0.11402	-0.0498668	-0.0208119	-0.0694042	-0.0567595	-0.0788791	0.015327	-0.127126	-0.0218753	-0.136399	-0.212746	0.0578393	-0.015678	-0.127761	-0.136693	0.0320636	-0.0529235	-0.231322	-0.157071	0.0307414
X15_403_PLATE4.CEL	-0.158393	-0.24766	-0.206801	-0.18588	0.190276	-0.109612	-0.40682	-0.195195	0.480504	-0.42601	0.402465	0.160477	-0.392633	-0.0302296	-0.578231	0.57586	-0.662237	-0.25765	-0.56626	0.296916	-0.477502	-0.105971	-0.444138	0.300869	-0.613744	-0.0173634	-0.0470061	-0.0863932	-0.0429642	0.0666928	-0.0483378	-0.00593235	-0.335201	-0.0365167	-0.338004	-0.0203212	-0.16054	-0.188073	-0.483878	-0.581409	-0.055761	-0.0685067	-0.456431	-0.615121	0.0621476	-0.0916064	-0.5246	-0.556201	0.00880916
X15_437_plate5.CEL	-0.833131	-0.335125	-0.257046	-0.427363	-0.64584	-0.461035	-0.739485	-0.459731	-0.878522	-0.00296886	-0.081357	-0.0551469	-0.11474	-0.0822309	-0.182599	-0.24731	-0.0984879	-0.061695	0.0717562	-0.149695	-0.12322	-0.131818	0.0264379	-0.130482	0.0721673	-0.179104	-0.233083	-0.151502	-0.306757	-0.200279	-0.173239	-0.0818225	-0.052007	-0.0572248	-0.0939251	-0.240614	0.0146257	-0.0751847	-0.127178	-0.0806133	-0.103538	-0.0133549	-0.0952712	0.143435	-0.11916	-0.0336593	-0.116684	0.0216431	-0.0585636
X15_717_FFPE_Plate8.CEL	0.112806	-0.350941	-0.370082	0.0904885	-0.1403	0.00748564	-0.472341	-0.145558	1.42074	-0.544588	0.0508586	-0.0534968	-0.445389	-0.274269	-0.601451	0.0664208	-0.542868	-0.36053	-0.410544	-0.0927888	-0.465598	-0.258954	-0.393894	-0.105363	-0.580093	-0.452432	0.202086	-0.38165	0.224621	-0.345238	0.0418225	-0.102858	-0.565286	-0.0495111	-0.481003	-0.0909309	-0.130929	-0.233403	-0.571717	-0.463036	-0.359596	-0.283574	-0.672613	-0.644565	-0.223877	0.0264249	-0.713195	-0.486774	-0.323598
X15_992.CEL	0.661368	1.99743	1.60287	2.1063	1.21668	1.38999	3.21475	1.35679	2.11312	0.456207	0.0060466	0.108128	0.902591	0.413191	0.683183	-0.167559	0.847299	0.506607	0.862803	-0.127275	0.873249	0.379033	0.861127	0.121644	0.731766	0.735335	-0.0924761	0.7709	0.0925156	0.668914	0.0287488	-0.0782831	0.966831	-0.00920875	1.01764	0.0370328	0.249582	0.31262	1.0242	0.609697	0.80143	0.273583	0.849711	0.706127	0.540184	0.186263	0.826484	0.673794	0.520473
X15_M109.CEL	0.258078	-0.206569	-0.163295	0.239393	0.049315	-0.140236	-0.624955	-0.032914	0.73886	-0.356452	-0.145311	0.0897694	-0.575513	-0.461249	-0.603269	0.0669255	-0.47613	-0.238311	-0.35949	0.180414	-0.619683	-0.226705	-0.460626	0.0978112	-0.458969	-0.443944	0.253022	-0.350443	0.137453	-0.225253	0.0486364	-0.00148872	-0.52723	-0.00387244	-0.542443	0.00334613	0.0265725	-0.370031	-0.532926	-0.636646	-0.497118	-0.119657	-0.332448	-0.627411	-0.380278	-0.214234	-0.641657	-0.616528	-0.371931
X15_M15.CEL	-0.0263862	0.709563	0.306492	-0.119285	0.385604	0.0769796	-0.0946355	0.471411	-0.298821	0.369341	0.592112	-0.00523318	0.839149	0.792342	0.6704	0.296181	0.432876	1.10177	0.805253	0.281352	0.641281	0.830753	0.946472	0.837134	0.794848	1.19567	-0.244456	0.975572	-0.0415608	0.886036	-0.218628	0.578738	1.15931	0.567601	1.11067	0.214889	0.528828	0.825595	0.852652	0.704087	0.954644	0.405447	0.802065	1.10996	0.795842	0.576401	1.01376	0.761811	1.02783
X15_T15.CEL	-0.363696	-0.074831	-0.120387	-0.128022	-0.0508211	-0.134158	-0.127661	-0.0593785	-0.106617	0.0708705	-0.0867245	-0.0617772	-0.0366206	-0.101057	-0.113225	-0.145264	0.0354138	-0.180633	-0.0304024	-0.0244032	-0.0451686	-0.113044	-0.0681388	-0.14074	-0.0124436	-0.142506	-0.0985152	-0.141113	-0.143767	-0.142506	-0.0718445	-0.00599408	-0.0353044	-0.140372	-0.0521908	-0.0741019	-0.0370983	-0.0620566	-0.0428793	-0.0764625	-0.038546	-0.0524082	-0.042072	-0.0416593	0.00287498	-0.106345	-0.076802	-0.0588678	-0.0584168
X15_T58.CEL	-0.638363	-0.432634	-0.566274	-0.793473	-0.851892	-0.710007	-0.577015	-0.609758	-0.555787	-0.283987	-0.446	-0.441114	-0.298152	-0.475861	-0.122546	-0.664141	-0.266278	-0.510893	-0.177499	-0.54407	-0.284614	-0.519805	-0.236363	-0.616492	-0.115869	-0.452545	-0.542961	-0.585235	-0.542961	-0.49461	-0.503327	-0.474697	-0.340002	-0.527705	-0.399997	-0.55785	-0.461968	-0.33779	-0.274269	-0.215462	-0.35898	-0.425262	-0.222218	-0.169083	-0.431809	-0.443116	-0.128047	-0.248996	-0.424984
X15_X.11_411472.T_plate1NHSII.CEL	-0.682182	0.928587	0.939084	0.12255	0.194494	-0.460846	1.5431	0.434138	0.0169546	0.201278	-0.249263	-0.157951	0.575318	-0.078713	1.00766	-0.369363	0.601406	0.36072	0.656877	-0.11496	0.516162	0.112788	0.450247	-0.32139	0.654054	0.113235	-0.29761	0.107495	-0.293664	-0.0836558	-0.0902692	-0.39601	0.299696	-0.338587	0.174034	-0.046354	0.0215734	0.136	0.581705	0.45674	0.196737	-0.0985942	0.485299	0.432394	0.054925	-0.155458	0.487611	0.259759	0.137353
X15_X.185_743692.T_NHSIIplate3.CEL	0.0980781	0.478169	0.407128	0.469764	0.566873	0.490189	0.618001	0.0797852	0.52642	-0.351306	0.114217	-0.0740239	-0.0745068	0.0938309	-0.129959	0.109728	-0.282458	0.100982	-0.187335	0.06955	-0.0810151	-0.0605932	-0.0436181	0.0638485	-0.207592	0.271076	-0.19214	0.228081	-0.120154	0.204282	-0.19702	-0.113601	0.0831493	-0.159901	0.0995158	-0.0595245	-0.0790637	-0.0627996	-0.131893	-0.194506	0.192045	-0.0224127	-0.144808	-0.0724135	0.169407	-0.0443171	-0.205805	-0.01455	0.178364
X15_X.359_599021.T_NHSIIplate5.CEL	0.20513	-0.369029	-0.137071	-0.280434	-0.277145	-0.383574	-0.0779032	-0.171622	-0.491834	0.408281	-0.383574	0.0166197	0.285283	-0.0225269	0.432985	-0.38722	0.656851	0.114778	0.54314	-0.110791	0.536452	0.02071	0.332995	-0.354096	0.59879	0.0843939	-0.156747	0.132959	-0.150769	-0.0567575	-0.0309963	-0.0838958	0.0834948	0.104909	-0.00339186	-0.0655626	0.038548	0.142051	0.308036	0.339824	-0.0938973	0.0584903	0.452149	0.620742	-0.0860327	0.0231479	0.522102	0.406822	-0.0627
X16_120_plate2.CEL	0.466777	0.533373	0.569536	0.487089	0.364186	0.567963	1.27416	0.20309	0.398029	0.0432872	0.111175	0.103348	-0.0969212	0.100897	0.0785253	0.0894767	-0.0132524	0.151589	0.00829534	-0.0462108	-0.0996856	0.174569	0.06609	0.119898	0.0546948	0.403574	-0.375512	0.45325	-0.272619	0.385573	-0.253679	-0.0880669	0.174959	-0.0512945	0.276332	-0.0965418	-0.0391266	-0.0514681	0.0776192	-0.0449381	0.302535	-0.100557	0.0645764	-0.0856498	0.200726	-0.106718	0.148288	-0.141603	0.312014
X16_533_189245.T_plate_6.CEL	-0.604286	-0.507133	-0.383675	-0.419056	-0.256047	-0.379983	-0.834377	-0.125765	-0.289479	-0.419088	0.159483	-0.0418622	-0.18478	0.0530543	-0.444921	0.223909	-0.296693	-0.0667771	-0.286922	0.0222559	-0.243724	-0.0836503	-0.223816	0.0733267	-0.34131	-0.0570816	-0.0274174	-0.0882832	-0.117662	-0.0119035	-0.0900978	-0.0603831	-0.147592	-0.00641002	-0.227545	0.0882028	-0.00439155	-0.0536198	-0.222329	-0.20208	0.0871133	0.071426	-0.201783	-0.222561	0.226181	0.0180856	-0.357641	-0.239712	-0.0509533
X16_625.CEL	0.385242	-0.190345	-0.202302	-0.101506	-0.35193	-0.196665	-0.336898	-0.462558	0.910856	-0.449854	0.0900671	0.084057	-0.37458	-0.125639	-0.450434	0.0176947	-0.558519	-0.337339	-0.489201	0.0176947	-0.466134	-0.273942	-0.464638	0.0550378	-0.597404	-0.134532	-0.0591957	-0.227271	-0.0446144	-0.0966219	-0.078314	-0.01203	-0.398919	-0.103814	-0.394236	-0.0874693	-0.117288	-0.184877	-0.421774	-0.48768	-0.174927	-0.188795	-0.393318	-0.524618	-0.0308937	-0.117159	-0.445345	-0.377261	-0.0950224
X16_811_plate9.CEL	-0.804285	-0.294302	-0.194895	-0.480409	-0.474637	-0.4856	-0.557353	-0.223027	-0.80148	-0.229461	-0.22329	-0.235613	-0.0240261	-0.0590841	0.0456186	-0.220774	0.0466787	0.0022634	-0.0791665	-0.222532	-0.0222535	-0.0965071	-0.0171389	-0.179973	0.0650978	0.030617	-0.50564	-0.042726	-0.284731	-0.10885	-0.405433	-0.35641	0.0421435	-0.358121	0.0152942	-0.286882	-0.197367	-0.204921	0.0226099	-0.194484	0.0765065	-0.255554	0.214396	-0.0250404	-0.0145996	-0.307221	0.22988	-0.177638	0.0672072
X16_993.CEL	0.679387	-0.333235	-0.317941	0.103881	0.531894	0.113651	-0.305494	-0.355534	0.418873	-0.585382	0.124632	0.152854	-0.638131	-0.271246	-0.743781	0.123528	-0.743346	-0.355647	-0.678847	-0.0856705	-0.657474	-0.117503	-0.625245	0.135724	-0.774104	-0.428155	-0.0847726	-0.312013	-0.0441378	-0.254547	-0.184359	-0.1434	-0.527357	-0.258377	-0.432266	-0.008533	-0.255759	-0.344357	-0.432493	-0.661337	-0.389218	-0.298888	-0.584444	-0.815089	-0.211348	-0.273302	-0.6531	-0.697684	-0.45028
X16_T59.CEL	-0.329421	-0.484425	-0.474966	-0.502391	-0.633196	-0.415102	-0.415906	-0.398458	-0.23512	-0.516827	-0.411736	-0.455211	-0.401232	-0.472364	-0.555359	-0.407868	-0.60967	-0.452405	-0.431141	-0.453498	-0.51051	-0.45837	-0.351939	-0.441058	-0.471289	-0.391825	-0.303299	-0.384486	-0.356577	-0.435949	-0.379669	-0.413884	-0.404384	-0.444344	-0.43257	-0.379317	-0.436779	-0.297476	-0.408334	-0.373783	-0.392331	-0.30725	-0.428414	-0.398123	-0.403897	-0.290518	-0.454648	-0.391602	-0.449939
X16_X.273_872833.T_NHSIIplate4.CEL	-0.56912	0.527765	0.525673	-0.42735	-0.573335	-0.512671	-0.282285	0.378681	-0.992559	0.166039	-0.276119	-0.231961	0.315531	0.0404075	0.496897	-0.354602	0.453048	-0.111732	0.36957	-0.150282	0.265031	-0.198536	0.219061	-0.391887	0.594701	-0.0289598	-0.181183	-0.0872364	-0.213787	-0.145449	-0.0904413	-0.297559	0.219313	-0.29738	0.198599	-0.164664	-0.0490784	0.0315696	0.366226	0.264062	-0.102195	-0.0400114	0.438185	0.453687	-0.164241	-0.0666869	0.526717	0.350516	0.028897
X17_225_FFPE_PLATE3.CEL	1.91178	0.337795	0.204986	0.38654	0.47032	0.250396	1.39775	0.0235789	1.28834	-0.197522	-0.147359	0.0712654	-0.251524	-0.298357	-0.072146	-0.0291481	-0.301692	-0.261797	-0.374968	0.00423248	-0.230414	-0.21962	-0.26495	-0.167827	-0.318973	-0.13753	-0.0556314	-0.102616	0.00866837	-0.113219	-0.109713	-0.0106248	-0.0337636	0.0461679	0.0191949	0.0929928	0.0103483	-0.374873	-0.122715	-0.411898	0.0562413	-0.241185	-0.311305	-0.358213	-0.00565781	-0.279284	-0.211254	-0.427442	0.0202194
X17_317_PLATE4.CEL	-0.376215	-0.402746	-0.32309	-0.335567	-0.232305	-0.218381	-0.733239	-0.257659	0.0895188	-0.223811	0.0980284	0.09492	-0.189137	-0.0959394	-0.404882	0.356147	-0.329191	-0.23752	-0.461776	0.19695	-0.260459	-0.207139	-0.255924	0.176337	-0.372932	-0.180526	-0.18824	-0.18416	-0.137973	-0.127142	-0.168889	-0.133871	-0.170838	-0.149044	-0.167545	-0.176668	-0.196161	-0.111174	-0.253836	-0.394725	0.1375	-0.173136	-0.141991	-0.355239	0.257935	-0.122907	-0.317379	-0.411611	0.0264339
X17_439_plate5.CEL	0.663197	1.50178	0.846011	0.925703	0.0203571	0.302561	2.45066	0.255646	-0.0762672	0.0236055	-0.31754	-0.0986945	0.036033	-0.248849	0.337707	-0.275535	0.141947	-0.102848	-0.0578545	-0.366341	0.0210102	-0.096337	-0.0408894	-0.289592	-0.00579119	0.0292682	-0.176105	0.0187995	-0.242512	-0.0759849	-0.107659	-0.287923	0.167085	-0.337639	0.170389	-0.318427	-0.122344	-0.23095	0.429681	-0.0500837	0.0174789	-0.306865	0.139984	0.0571367	-0.0355242	-0.151452	0.131572	-0.0453554	-0.0420313
X17_719_FFPE_Plate8.CEL	0.0729065	0.174727	0.224914	-0.0721456	0.333097	0.0729065	0.222143	0.229656	-0.340979	0.564016	-0.229533	-0.18344	0.570129	0.0276563	0.445647	-0.447971	0.822484	0.198417	0.829193	-0.306652	0.609931	0.10736	0.611127	-0.26668	0.801024	0.0418833	-0.0503461	0.240831	-0.030523	0.0418833	0.148525	0.219579	0.352139	0.230935	0.392097	0.00934817	0.196355	0.465027	0.257992	0.591377	-0.0641853	0.370153	0.391011	0.769081	-0.239783	0.0566565	0.676514	0.677457	-0.159286
X17_994.CEL	0.60889	0.306819	0.547209	0.21125	0.2379	0.199527	1.13995	0.24199	-0.468907	0.0836606	-0.0340651	-0.0541547	0.0596213	0.0284451	-0.112845	0.0558596	-0.118183	-0.0838388	0.125163	0.0340269	-0.0306356	-0.027766	0.222269	0.126236	0.0900012	0.364971	-0.221458	0.292821	-0.0732324	0.259063	-0.141772	-0.0952963	0.133645	-0.0714417	0.155005	-0.0834636	-0.0633067	0.0330058	-0.0525648	-0.0524102	0.137501	-0.0297353	0.0295306	0.0505147	0.159135	-0.128679	0.0477109	-0.0784208	0.129543
X17_M111.CEL	-0.655494	0.290584	0.238617	-0.0858813	0.0478731	0.0169138	-0.0115672	0.14196	-0.355825	-0.0204798	0.464275	-0.00611392	0.516231	0.603281	0.292416	0.382766	0.0812427	0.567552	0.280121	0.165387	0.391294	0.334306	0.413758	0.571018	0.210019	0.891765	-0.266142	0.789584	-0.108181	0.810048	-0.143774	0.2421	0.669216	0.253221	0.771309	0.229737	0.120452	0.231965	0.31146	0.146888	0.697523	0.146888	0.56052	0.357751	0.74224	0.151948	0.598338	0.231753	0.818729
X17_M17.CEL	-1.01938	-0.396298	-0.329083	-0.87729	-0.778473	-0.736595	-1.10262	-0.214838	-1.29943	0.230835	0.415725	0.0690144	0.777152	0.718948	1.57027	0.276928	0.710316	1.17427	0.74429	0.200629	1.04503	1.01233	0.66686	0.392372	0.741469	1.17991	-0.511715	0.941062	-0.134231	0.942182	-0.325104	-0.117581	0.742721	0.305671	0.898942	0.34194	0.17518	0.369041	1.16037	0.7495	0.922592	0.0383501	1.04805	0.664226	1.21573	0.144864	1.3201	0.531569	0.992598
X17_M321.CEL	-0.300305	-0.338407	-0.446182	-0.691979	-0.87717	-0.708437	-0.259516	-0.504607	-0.885882	-0.278213	-0.602876	-0.510204	-0.490223	-0.59956	-0.0059644	-0.879902	-0.185168	-0.551965	-0.254573	-0.590507	-0.424834	-0.515251	-0.371211	-0.703976	-0.0400339	-0.41927	-0.637572	-0.456254	-0.673394	-0.487385	-0.571285	-0.630738	-0.475511	-0.635334	-0.517078	-0.603246	-0.628746	-0.499957	-0.415685	-0.279042	-0.524391	-0.524956	-0.297145	-0.117762	-0.579231	-0.536573	-0.0619539	-0.148843	-0.66474
X17_M65.CEL	-0.785285	-0.117755	-0.276904	-0.757891	-0.609252	-0.508814	-0.516223	-0.309419	-0.416058	-0.258676	-0.0860898	-0.0820976	0.212831	0.11965	0.202221	-0.107995	0.00161786	0.172566	0.0518332	-0.0494889	0.175507	-0.0087384	0.150476	0.0500843	0.0859093	0.193605	-0.641886	0.067789	-0.457307	0.193605	-0.4833	-0.202373	0.0433854	-0.160719	0.0291414	-0.205553	-0.115866	0.06729	0.0121358	-0.0620237	0.0558666	-0.196842	0.0902978	0.189019	0.141934	-0.0915479	0.12501	-0.0603265	0.0369102
X17_X.13_417047.T_plate1NHSII.CEL	-0.666782	0.546062	0.51048	-0.145523	-0.0581292	-0.207155	0.192415	0.300168	-0.380776	0.308261	0.00107671	-0.0311991	0.459665	0.0612375	0.699418	-0.049425	0.480447	0.387492	0.268549	0.0109746	0.535259	0.207577	0.288569	0.113633	0.562534	0.262303	-0.367612	0.210232	-0.214427	-0.0220675	-0.0987261	-0.0837571	0.397725	-0.0837876	0.401723	0.0942963	0.10944	0.150993	0.507909	0.258225	0.307046	-0.041853	0.45137	0.38984	0.154583	0.0816649	0.654587	0.342909	0.277808
X17_X.187_417924.T_NHSIIplate3.CEL	-0.594249	-0.394616	-0.394616	-0.809266	-0.771867	-0.955954	-0.442484	-0.404752	-1.13805	0.569877	-0.498237	-0.493217	0.117646	-0.11517	1.06609	-0.416846	0.42983	-0.10654	0.189844	-0.409085	0.353332	-0.167457	-0.0158433	-0.341918	0.712333	-0.203625	-0.509883	-0.167457	-0.688141	-0.357726	-0.594464	-0.254336	0.00306121	-0.441528	-0.0312459	-0.281754	-0.235052	-0.336283	0.637831	0.223844	0.0737896	-0.227306	0.476141	0.417126	-0.121675	-0.404463	0.710453	0.146799	-0.0376674
X17_X.361_599868.T_NHSIIplate5.CEL	0.381811	1.72919	0.901336	0.688513	-0.434081	0.243208	1.36202	0.29021	0.0530271	0.243208	-0.160269	-0.0671832	0.181256	0.0630041	0.391475	-0.272069	0.301627	0.132654	0.0256035	-0.154405	0.229289	0.153585	0.0194118	-0.0913893	0.2333	0.0394886	-0.317973	0.140432	-0.293123	-0.00919117	-0.318087	-0.211734	0.191574	-0.239228	0.181256	-0.214933	-0.146561	-0.107618	0.422629	0.0884402	0.316733	-0.152154	0.397792	0.14113	0.124753	-0.0770709	0.482715	0.0851868	0.318893
X170_M297.CEL	-0.325045	-0.356852	-0.410723	-0.721527	-0.595594	-0.594625	-0.338089	-0.410821	-0.413414	-0.135416	-0.278457	-0.318134	-0.0322347	-0.36289	0.00747626	-0.321806	-0.0533428	-0.334853	-0.270788	-0.342461	-0.0770613	-0.298591	-0.266343	-0.362673	-0.167361	-0.267719	-0.407119	-0.263963	-0.4398	-0.337663	-0.350154	-0.390729	-0.211484	-0.34909	-0.0922646	-0.401068	-0.455371	-0.333645	-0.0144934	-0.289913	-0.143363	-0.316557	-0.12409	-0.140737	-0.192443	-0.329484	-0.0413828	-0.134441	-0.20354
X171_M305.CEL	0.0714197	0.0894453	0.190462	0.126472	0.052889	0.0578517	0.37765	-0.0164071	-0.662953	0.322921	-0.275859	-0.126045	0.188397	-0.1947	0.279312	-0.370659	0.186311	-0.132285	0.112266	-0.225458	0.106926	-0.128617	0.0552439	-0.402194	0.228331	0.115997	-0.294396	0.1073	-0.249161	0.0915461	-0.267845	-0.320847	0.111417	-0.284125	0.0574673	-0.17522	-0.131549	-0.117474	0.297174	0.0564444	0.00235308	-0.162114	-0.00950359	0.2176	-0.166593	-0.163972	0.11313	0.13561	-0.144485
X18_122_plate2.CEL	-0.515516	-0.712323	-0.525897	-0.442372	-0.459602	-0.267377	-0.753881	-0.230685	-0.0465721	-0.156938	-0.0774894	0.0221012	-0.196656	-0.159366	-0.194289	0.0869707	-0.161699	-0.241196	-0.416891	0.0379935	-0.238558	-0.170413	-0.354826	0.0483456	-0.395475	-0.181613	-0.139028	-0.252741	-0.169715	-0.195587	-0.2045	-0.0330138	-0.324465	-0.131805	-0.254212	-0.000197298	-0.224689	-0.339286	-0.2987	-0.306925	-0.194927	-0.172689	-0.283935	-0.381721	0.0139377	-0.229619	-0.291243	-0.339036	-0.144616
X18_627.CEL	-0.689259	-0.604003	-0.561709	-0.8612	-0.721791	-0.826008	-0.852451	-0.425335	-0.522042	0.266311	-0.360878	-0.171674	0.106822	-0.134987	0.471611	-0.549051	0.5696	0.0746905	0.0895599	-0.269541	0.16771	-0.153355	-0.0570019	-0.311354	0.442853	-0.332266	-0.637229	-0.342591	-0.561651	-0.439355	-0.5357	-0.460739	-0.201617	-0.484367	-0.210018	-0.333056	-0.273381	-0.212656	0.0996682	0.252062	-0.165524	0.0108949	0.433031	0.504072	-0.254435	-0.331977	0.488084	0.421053	-0.0535113
X18_813_plate9.CEL	-0.306764	-0.227211	-0.16153	-0.135329	0.0724186	0.0709584	-0.456869	-0.337593	0.890939	-0.216471	0.0867404	0.111411	-0.194757	-0.0722723	-0.256922	0.356561	-0.394997	0.12248	-0.445324	0.257378	-0.266644	0.180246	-0.23225	0.473	-0.494888	0.0384781	0.0419978	0.0922743	-0.0430841	0.141201	0.0924389	0.0797141	-0.0824481	0.0529537	0.0101058	0.0629673	0.0122165	-0.286473	-0.220742	-0.304999	0.111271	-0.168054	-0.139568	-0.400717	0.377288	-0.0127312	-0.304339	-0.401747	0.318052
X18_995.CEL	-0.324706	-0.215378	-0.226889	-0.153662	-0.273853	-0.265674	-0.166397	-0.460692	0.231595	-0.338524	0.0619826	-0.0505798	-0.259121	-0.0962453	-0.420273	0.257353	-0.40609	-0.194905	-0.536381	0.0683092	-0.367584	-0.146334	-0.388969	0.140542	-0.473879	-0.0345497	-0.204814	-0.0417073	-0.204814	-0.0113901	-0.22476	-0.106677	-0.149888	-0.014041	-0.0158333	-0.218759	-0.0675164	-0.265873	-0.235642	-0.342658	0.0509126	-0.265687	-0.225817	-0.35074	0.158911	-0.259363	-0.275926	-0.417201	0.13524
X18_T18.CEL	0.736886	0.22834	0.160739	0.220597	0.158949	0.0128606	0.598681	0.0538493	-0.331212	0.211243	-0.0812841	-0.10377	0.168986	-0.026811	0.258874	-0.166749	0.138945	-0.0816489	0.175583	-0.0647918	0.159376	-0.00970687	0.0952041	-0.145877	0.282888	0.00184103	0.034356	-0.0196428	-0.0466918	0.00200873	0.0133131	-0.0475418	0.0687487	-0.0427534	0.0686645	0.0257563	-0.0286598	0.0947619	0.20654	0.0227809	0.0595294	0.0847643	0.0871176	0.190849	-0.0389696	0.0230312	0.156847	0.198078	-0.0277915
X18_T61.CEL	0.434781	0.31424	0.275038	0.202678	0.582084	0.12075	1.42462	-0.103344	0.0215647	0.00132347	-0.439875	-0.255577	-0.0931417	-0.324214	-0.119651	-0.604616	-0.0626079	-0.266374	-0.151406	-0.573276	-0.15422	-0.272654	-0.179054	-0.483978	0.00760404	-0.24364	-0.278686	-0.0999708	-0.393713	-0.242656	-0.338593	-0.310562	-0.20983	-0.374099	-0.280801	-0.351545	-0.334585	-0.19371	-0.250631	-0.172995	-0.374324	-0.289671	-0.185223	-0.0858975	-0.394642	-0.27384	-0.178921	-0.0518028	-0.324206
X18_X.101_630319.T_plate2NHSII.CEL	-0.592101	-0.373294	-0.373294	-0.954688	-0.90731	-0.873298	-0.224102	-0.234478	-1.92693	0.652153	-0.552701	-0.254871	0.474456	0.0260785	0.712187	-0.497731	0.631935	0.145053	0.741135	-0.147527	0.463173	-0.0952902	0.334259	-0.452845	1.08413	0.167957	-0.705587	0.243051	-0.544115	-0.0898966	-0.585303	-0.256795	0.281089	-0.227931	0.275311	-0.114984	-0.25124	0.200806	0.409991	0.339691	0.0923571	-0.102765	0.68477	0.769897	-0.167748	-0.311623	0.78873	0.577319	0.00582538
X18_X.275_873682.T_NHSIIplate4.CEL	-0.202248	0.998521	0.617454	0.139926	-0.536516	-0.0869157	1.14256	0.145772	-0.545303	0.0169867	-0.0812363	-0.0226256	-0.0439584	0.00914262	0.191199	-0.0449495	0.122721	0.048551	-0.0570028	-0.238054	0.158167	0.0470438	-0.1702	-0.119239	-0.0214295	-0.0610737	-0.220073	0.0853235	-0.350367	0.0122084	-0.182278	-0.179302	0.0312909	-0.197284	-0.0193364	-0.0926966	0.0131257	-0.186707	0.203119	-0.170089	0.134184	-0.170089	0.251246	-0.0648421	-0.0229262	-0.134145	0.275288	-0.105577	0.259094
X19_201_FFPE_PLATE1.CEL	0.778529	0.108614	0.0744892	0.50971	-0.130574	0.203062	0.603002	-0.255501	0.273691	-0.0910266	-0.411786	-0.155696	-0.603957	-0.497833	-0.130828	-0.135409	-0.333483	-0.416565	-0.521501	-0.134801	-0.377957	-0.29839	-0.513935	-0.448587	-0.427789	-0.58952	0.211878	-0.526573	0.173068	-0.537917	0.125968	-0.0605941	-0.516192	-0.303567	-0.509579	-0.296797	-0.253323	-0.365968	-0.22648	-0.150404	-0.524502	-0.327135	-0.510762	-0.525574	-0.584342	-0.185848	-0.565797	-0.343796	-0.744802
X19_227_FFPE_PLATE3.CEL	0.0990898	-0.418314	-0.369172	-0.0136394	0.113052	-0.0623886	-0.0907359	-0.371805	1.22241	-0.312675	-0.32076	-0.0401399	-0.628449	-0.455988	-0.537253	-0.255139	-0.469235	-0.507398	-0.526188	-0.260181	-0.57093	-0.394121	-0.531715	-0.447644	-0.528067	-0.496228	0.221007	-0.637589	0.123085	-0.523693	-0.0220631	-0.329237	-0.599444	-0.185284	-0.670679	-0.169635	-0.193589	-0.400792	-0.33411	-0.616611	-0.473213	-0.36253	-0.493139	-0.753	-0.46493	-0.212664	-0.546456	-0.616969	-0.395865
X19_441_plate5.CEL	-0.427968	-0.570149	-0.474565	-0.620325	-0.850752	-0.674726	-0.642289	-0.28224	0.19679	0.0594772	-0.381533	-0.112791	-0.0658294	-0.0669553	0.228801	-0.485335	0.109209	-0.0157575	0.107787	-0.155902	0.00737109	-0.0195706	0.0262785	-0.272082	0.198632	-0.259496	-0.352576	-0.135612	-0.303879	-0.334378	-0.419178	-0.210994	-0.183925	-0.235744	-0.304441	-0.371075	-0.165766	-0.261453	0.102101	-0.0327922	-0.157471	-0.259582	0.0458919	-0.022981	-0.107295	-0.212295	0.233507	-0.0876309	-0.00578791
X19_721_FFPE_Plate8.CEL	-0.132844	0.00436236	0.0778333	-0.12118	0.333034	0.111052	-0.0306467	-0.303199	0.0670081	-0.360473	0.229869	-0.00258792	-0.416478	-0.281779	-0.339444	0.21843	-0.492225	-0.201736	-0.397965	0.015257	-0.367494	-0.00703114	-0.395189	0.148468	-0.28446	-0.180457	-0.0506733	-0.166304	-0.127472	-0.0138246	-0.0760045	-0.049938	-0.32252	-0.107747	-0.313464	0.124405	-0.036532	-0.332541	-0.234619	-0.366905	-0.129077	-0.161823	-0.172356	-0.492288	-0.150687	-0.172679	-0.31909	-0.500474	-0.101404
X19_996.CEL	0.395902	-0.326981	-0.464825	-0.349003	-0.367679	-0.379962	-0.525417	-0.453633	-0.61656	-0.196918	0.0108489	-0.0935145	-0.221119	-0.165896	-0.125637	0.118207	-0.208232	-0.103996	-0.179542	-0.0116583	-0.193307	-0.184098	-0.133674	-0.00865074	-0.135218	-0.243067	-0.259752	-0.0992234	-0.131269	-0.208906	-0.226055	-0.123126	-0.139091	-0.160358	-0.0906082	-0.164719	-0.068027	-0.0796991	-0.144192	-0.244204	0.00246635	-0.141185	-0.167077	-0.200737	-0.112881	-0.187678	-0.241845	-0.272572	-0.129429
X19_M19.CEL	-1.15377	1.01842	0.688724	-0.427139	0.227383	-0.344553	-0.148581	0.616562	-0.932723	1.12292	0.255098	0.159166	1.56468	1.05824	1.71844	0.141009	1.40844	0.828065	1.18453	0.171703	1.61244	0.574794	1.11837	0.544637	1.44677	1.22755	-0.625555	1.13533	-0.166243	0.911365	-0.400905	0.16296	1.72704	0.312074	1.65036	0.111064	0.330579	0.741972	1.58038	1.17422	1.16987	0.0808179	1.44247	1.28228	0.829826	0.318813	2.16879	1.03978	1.24508
X19_M323.CEL	0.133684	0.0701074	0.19898	-0.288621	-0.388046	-0.22749	0.218025	0.295957	-0.169117	0.0422422	-0.364124	-0.286549	0.0708451	-0.27878	0.28558	-0.338358	0.126089	-0.298411	0.0694138	-0.252382	-0.000528304	-0.27878	0.0209112	-0.488358	0.197695	-0.190549	-0.227335	-0.207826	-0.186321	-0.25789	-0.155396	-0.324454	-0.00172952	-0.25692	-0.0788889	-0.228711	-0.309514	-0.275767	0.235923	-0.164328	-0.130391	-0.213629	0.0451777	0.0596195	-0.105904	-0.285691	0.255173	0.117306	-0.136272
X19_M67.CEL	-0.937074	0.0487318	0.0875438	-0.214773	-0.101003	-0.101003	-0.449603	0.0201148	-0.261842	0.0421279	0.0845436	-0.0531783	0.554072	0.495917	0.192807	-0.0699467	0.378482	0.577937	0.48615	0.0842643	0.517132	0.23543	0.581306	0.137958	0.393823	0.390267	-0.0681646	0.324006	0.0276586	0.321868	0.0125388	0.112715	0.347161	0.0650906	0.384932	0.0730636	0.144772	0.461798	0.265586	0.414164	0.296532	0.205396	0.386773	0.645799	0.253828	0.225395	0.430418	0.536352	0.317728
X19_T19.CEL	-0.0527169	-0.308357	-0.126615	-0.20951	-0.117088	-0.221931	-0.325645	-0.152704	-0.113827	0.102414	-0.0493258	-0.0350163	-0.0857395	0.0162645	-0.135796	-0.0334607	-0.0850703	-0.136508	-0.0402434	0.075911	-0.100851	-0.0328996	-0.116047	-0.114126	-0.0609669	-0.181029	0.124066	-0.166031	0.0323003	-0.123832	0.0202349	-0.0354942	-0.0973965	0.00438887	-0.139356	0.0348403	0.0123545	-0.0411903	-0.0714798	-0.110203	-0.0329591	0.00461009	-0.113394	-0.00415784	-0.0177293	-0.0720462	-0.0976114	0.0124146	-0.0638235
X19_T62.CEL	-0.197837	-0.15263	-0.132681	-0.377854	-0.513943	-0.509042	0.166229	-0.184155	-0.0379687	-0.151374	-0.321343	-0.374542	-0.135165	-0.320766	0.27126	-0.430615	0.068995	-0.308791	-0.0499094	-0.365686	-0.0350086	-0.324422	-0.120211	-0.435225	0.0230695	-0.26732	-0.341282	-0.280706	-0.349941	-0.329678	-0.315558	-0.356552	-0.206303	-0.414704	-0.19168	-0.285314	-0.314278	-0.322235	0.176563	-0.148608	-0.123563	-0.340445	-0.0307475	-0.0859287	-0.104231	-0.331708	0.178716	-0.192359	-0.0308759
X19_X.15_420338.T_plate1NHSII.CEL	-0.595117	0.141848	0.118186	-0.67972	-0.169334	-0.58469	-0.520883	-0.0416149	-1.35152	0.571888	-0.0497644	-0.0783599	0.355971	0.12543	0.664884	-0.278385	0.404008	0.316311	0.668552	0.139509	0.374087	0.167116	0.452988	0.375582	0.706279	0.380631	-0.56622	0.409557	-0.518756	0.26662	-0.420477	-0.122805	0.493382	0.00682677	0.334438	-0.0590069	0.183288	0.39675	0.493904	0.495076	0.304719	0.158822	0.495021	0.570746	0.182808	-0.203137	0.706279	0.411091	0.494213
X19_X.189_596274.T_NHSIIplate3.CEL	0.622627	0.930797	0.840105	1.12886	1.64034	1.1202	1.43861	0.419941	0.0349535	0.236206	0.0908393	-0.0328253	0.411871	0.377134	0.517642	0.0439965	0.383078	0.62963	0.334718	-0.00326411	0.455576	0.462448	0.33928	0.300065	0.273968	0.77189	0.052333	0.594492	0.0202055	0.593047	0.0404364	0.0110164	0.461792	-0.0486467	0.520728	-0.0808904	0.317157	0.491393	0.445615	0.585372	0.332638	0.0573602	0.224657	0.538523	0.0811104	0.201271	0.434175	0.616866	0.16612
X19_X.363_624059.T_NHSIIplate5.CEL	-0.0746154	-0.14415	-0.100342	0.111735	-0.245425	0.00721143	-0.256142	0.149293	-0.679625	0.154506	-0.129571	0.166674	0.154357	0.167892	0.233547	-0.0833853	0.232812	0.383215	0.0430005	0.00519629	0.147755	0.183518	0.0914419	0.130458	0.0918973	0.273899	-0.11113	0.167892	0.0118527	0.187476	0.00736844	-0.00939658	0.273858	-0.0189962	0.208586	-0.0365933	-0.0604389	0.0304228	0.212282	0.144415	-0.00840881	0.0805058	0.186434	0.14967	0.0767993	-0.00603631	0.296146	0.194494	0.072513
X193_M377.CEL	-0.248897	-0.0614431	-0.163135	-0.124965	-0.274214	-0.308168	-0.238021	-0.277232	-0.0609505	-0.15573	-0.21802	-0.22126	-0.307284	-0.216072	-0.226675	-0.135731	-0.257426	-0.274536	-0.293754	-0.155392	-0.322568	-0.22653	-0.262861	-0.299281	-0.300032	-0.301133	-0.103009	-0.292585	-0.200581	-0.283611	-0.133052	-0.245461	-0.197646	-0.258002	-0.21099	-0.182897	-0.235961	-0.229373	-0.120766	-0.265496	-0.191129	-0.240024	-0.215931	-0.265607	-0.192492	-0.191024	-0.234053	-0.278618	-0.213769
X195_M379.CEL	0.432777	-0.329708	-0.210652	0.155931	0.0341518	-0.0591673	-0.141263	-0.31997	0.323704	0.0420535	-0.128157	0.0227079	-0.391067	-0.14598	-0.191311	0.0178523	-0.208794	-0.286353	-0.262128	-0.0310625	-0.342316	-0.121395	-0.297427	-0.166007	-0.233182	-0.284067	0.122142	-0.22452	0.027846	-0.149283	0.0478333	-0.133515	-0.243454	-0.157052	-0.24475	-0.00887259	-0.145527	-0.161156	-0.101223	-0.119009	-0.222005	-0.133421	-0.292217	-0.248025	-0.210171	-0.157154	-0.264638	-0.228187	-0.228553
X197_M381.CEL	0.0998761	-0.338651	-0.191289	-0.178523	0.064652	-0.0869138	-0.188298	-0.249925	0.0531881	0.0488034	-0.261228	0.0646151	-0.438111	-0.297224	-0.209256	0.0284614	-0.2814	-0.338883	-0.326965	-0.0383711	-0.393683	-0.198467	-0.373044	-0.289777	-0.304426	-0.488002	0.245334	-0.401662	0.0216536	-0.344827	0.0870062	-0.0715634	-0.240629	-0.0840874	-0.368906	-0.0989717	-0.211807	-0.14569	-0.234688	-0.132681	-0.363232	-0.161203	-0.388209	-0.327851	-0.29353	-0.157632	-0.387068	-0.249135	-0.378797
X199_M383.CEL	-0.318999	-0.241229	-0.226063	-0.142637	-0.1668	-0.0664405	-0.302293	-0.127459	-0.559176	-0.100307	-0.0405045	-0.00307549	-0.13478	-0.0765215	-0.0958674	0.0288047	-0.130393	-0.109935	-0.294487	-0.0324693	-0.127718	-0.0606276	-0.227227	-0.0463758	-0.301784	-0.152907	0.0690001	-0.141812	0.0462533	-0.0964343	-0.00264205	-0.0784445	-0.147903	-0.0746609	-0.154447	-0.0446344	-0.0957802	-0.128983	-0.0143554	-0.119847	0.0309264	-0.106841	-0.140727	-0.274262	-0.00733014	-0.0299025	-0.19192	-0.177741	-0.0520752
X2_M197.CEL	0.0115592	0.137351	0.150274	0.170032	0.0818412	-0.132371	0.502563	-0.0686818	-0.269188	0.207264	-0.327351	-0.243838	0.0435222	-0.289313	0.302776	-0.441284	0.312424	-0.275613	0.0755475	-0.319481	0.0409126	-0.119983	-0.0138172	-0.409795	0.304218	-0.24226	-0.067394	-0.168672	-0.104992	-0.201399	0.0073615	-0.306438	-0.0230546	-0.359072	-0.173538	-0.199946	-0.15135	-0.0938864	0.128471	0.155556	-0.294653	7.49e-05	0.116435	0.244903	-0.333369	-0.103592	0.107715	0.175631	-0.270316
X2_M311.CEL	0.320395	0.377603	0.368832	0.279646	-0.320281	-0.231354	1.09651	0.216879	-0.374901	0.178011	-0.445868	-0.239161	0.0560026	-0.250908	0.475455	-0.69607	0.28716	-0.121066	0.228374	-0.383754	0.126305	-0.187066	0.118234	-0.512786	0.327247	-0.151522	-0.359833	-0.129322	-0.357462	-0.240785	-0.266981	-0.472142	-0.00360597	-0.470745	-0.0392357	-0.359912	-0.172699	-0.148887	0.367039	0.0880683	-0.132879	-0.23463	0.152792	0.298906	-0.301798	-0.315067	0.340007	0.110305	-0.288237
X2_T2.CEL	-0.795812	-0.0296682	-0.302671	-0.939843	-1.34002	-1.23177	-0.669407	-0.407771	-0.834756	-0.22896	-0.830287	-0.585276	-0.356014	-0.631975	0.168878	-0.822843	0.0678665	-0.403349	-0.300008	-0.697114	-0.0674295	-0.382422	-0.393304	-0.799883	-0.00205595	-0.637397	-0.931542	-0.507401	-0.856711	-0.64267	-0.797771	-0.749801	-0.384535	-0.759108	-0.476187	-0.694454	-0.605546	-0.582393	-0.156501	-0.345531	-0.44515	-0.635262	-0.14449	0.000609723	-0.550663	-0.715203	0.11046	-0.198725	-0.53992
X20_124_plate2.CEL	0.699012	0.175342	0.13927	0.16567	0.146356	0.0589545	0.33783	-0.0347964	0.238715	-0.24577	-0.141046	-0.16571	-0.292351	-0.226225	-0.155728	0.0704093	-0.326204	-0.0992312	-0.459393	-0.159499	-0.314914	-0.00945509	-0.401134	-0.0334742	-0.41707	-0.0835198	-0.0427613	-0.138587	-0.145068	-0.0951352	-0.179112	-0.11056	-0.097174	-0.110262	-0.112329	-0.0809049	-0.210621	-0.332582	-0.215625	-0.257559	-0.127215	-0.27344	-0.325311	-0.476099	-0.0707999	-0.0781864	-0.316866	-0.32148	-0.0796009
X20_537_233576.T_plate6_3_2.CEL	0.000189816	0.296687	0.199747	0.378454	0.30426	0.040629	0.0256024	-0.097542	-0.214002	0.0300238	0.136035	0.100913	0.00374327	0.149035	-0.0108097	0.152058	-0.0861891	0.0842199	-0.0383112	0.105377	-0.027632	0.0840023	-0.00878872	0.146484	-0.0114086	0.306459	-0.0133319	0.129367	-0.0545728	0.159794	-0.136627	-0.0910012	0.0243544	-0.110781	0.0269114	-0.0850557	-0.027062	-0.00109826	-0.0824999	-0.0550162	0.0905133	-0.0107003	-0.107043	0.0400031	0.0652045	0.093982	-0.0438918	0.0886637	0.0994724
X20_629.CEL	1.41455	1.14419	0.894221	1.1649	0.707465	0.728929	1.35154	0.445157	0.709706	0.110571	0.160009	0.0382975	0.264993	0.233001	0.00251805	0.151517	0.0870581	0.204868	0.255536	0.0843399	0.0983422	0.182914	0.308658	0.0933437	0.0928605	0.442151	-0.045129	0.505184	0.0426321	0.420883	-0.0234394	0.0431118	0.360655	-0.035267	0.427015	0.146164	0.129068	0.243585	0.0386602	0.225189	0.141458	0.20602	0.0593608	0.282726	0.195795	0.227857	0.0912631	0.267365	0.167581
X20_815_plate9.CEL	-0.231496	-0.3824	-0.307865	-0.345911	-0.278907	-0.39195	-0.220525	-0.309616	-0.635081	-0.0672584	0.134756	-0.081386	0.0163009	0.121213	0.517909	0.107637	0.0163009	0.333169	-0.207183	-0.0236309	0.112754	0.112382	-0.102074	0.178644	-0.0349654	0.218162	-0.399988	0.180999	-0.347611	0.15097	-0.292171	-0.302827	0.223823	-0.196568	0.247108	0.0285963	-0.192671	-0.245476	0.363827	-0.104461	0.387297	-0.16622	0.23602	-0.08847	0.224961	-0.234732	0.586533	-0.0439532	0.432549
X20_997.CEL	0.144822	-0.0654538	-0.0462629	0.0655093	0.0828492	0.0019257	0.0217401	-0.281615	0.172181	-0.241505	0.103392	-0.00496961	-0.0597813	0.0340834	-0.215034	0.30215	-0.269222	-0.150461	-0.209125	-0.0463715	-0.136772	-0.0749738	-0.155387	0.0841828	-0.279201	0.0529675	-0.240575	0.00557607	-0.0176595	0.178222	-0.0445202	-0.0371002	0.0863463	-0.0321816	0.124598	-0.00200228	-0.0896837	-0.246761	-0.052488	-0.321294	0.150909	-0.172821	-0.153769	-0.247716	0.148219	-0.140506	-0.0544385	-0.247132	0.154526
X20_T20.CEL	0.555895	0.289051	0.162808	0.227421	-0.0966128	0.0173105	0.652406	-0.0561576	-0.49265	0.247849	-0.173736	-0.224707	0.126445	-0.109643	0.200649	-0.322089	0.22271	-0.191553	0.164674	-0.183936	0.105565	-0.164352	0.0820196	-0.288656	0.179504	-0.0830999	-0.113796	-0.168766	-0.208865	-0.0915865	-0.0792833	-0.203258	0.0940705	-0.226022	-0.0515665	-0.136421	-0.148103	0.0669347	0.116053	0.0585891	-0.109141	-0.0705102	0.136232	0.194328	-0.0908494	-0.119165	0.148941	0.191367	-0.120213
X20_T63.CEL	-0.127703	-0.473611	-0.538089	-0.128271	-0.603248	-0.128271	-0.373179	-0.390419	0.660134	-0.52967	-0.297757	-0.124928	-0.879104	-0.370905	-0.8474	-0.167375	-0.691273	-0.504153	-0.83555	-0.244343	-0.867142	-0.421109	-0.675652	-0.309031	-0.851865	-0.553911	-0.00935624	-0.503262	-0.193635	-0.469788	-0.11778	-0.369176	-0.611694	-0.460633	-0.683884	-0.395146	-0.395748	-0.448197	-0.58626	-0.56135	-0.50894	-0.465852	-0.543724	-0.812582	-0.417622	-0.276346	-0.736009	-0.642456	-0.522513
X20_X.103_633381.T_plate2NHSII.CEL	0.241765	-0.213043	-0.163788	-0.111548	-0.157632	0.0437541	-0.387761	-0.333662	-0.0964955	-0.262463	-0.290294	-0.14592	-0.293803	-0.224165	-0.247787	-0.213291	-0.291787	-0.119763	-0.408917	-0.158992	-0.255193	-0.155591	-0.322167	-0.116663	-0.319629	-0.205166	-0.13031	-0.151309	-0.141721	-0.16255	-0.219588	-0.295852	-0.155043	-0.278195	-0.144838	-0.155676	-0.295852	-0.278993	-0.207491	-0.317337	-0.0935474	-0.28426	-0.324705	-0.326692	-0.0228257	-0.0431709	-0.280095	-0.203444	0.0799669
X20_X.277_897847.T_NHSIIplate4.CEL	0.00962185	0.457237	0.352621	0.289237	0.46996	0.202404	0.335936	0.284425	-0.290166	0.254836	-0.113061	-0.0746907	0.133943	0.0625883	0.233761	-0.1278	0.240352	0.132181	0.342062	-0.0864792	0.108351	0.010185	0.284223	-0.115026	0.336578	0.156812	-0.284118	0.132761	-0.110744	0.192673	-0.131431	-0.0935796	0.236867	-0.162404	0.246654	0.042492	0.0397334	0.0911885	0.281386	0.20455	0.106746	-0.0258216	0.295427	0.330888	-0.067523	0.0101915	0.255518	0.261588	0.205147
X201_M385.CEL	-0.267368	-0.455584	-0.416528	-0.549449	-0.476149	-0.566876	-0.521587	-0.384385	-0.395766	-0.215529	-0.342667	-0.394026	-0.167485	-0.367443	0.0972738	-0.334179	-0.0345026	-0.365023	-0.190262	-0.328814	-0.139612	-0.29209	-0.234759	-0.461093	-0.136686	-0.383437	-0.262773	-0.422955	-0.276482	-0.436843	-0.174276	-0.304737	-0.168681	-0.413062	-0.236962	-0.25473	-0.285604	-0.381172	-0.104367	-0.254495	-0.28887	-0.169465	-0.228395	-0.0985718	-0.321869	-0.331009	-0.208635	-0.108344	-0.286104
X203_M387.CEL	-0.418063	-0.524066	-0.385544	-0.413175	-0.498918	-0.436575	-0.264311	-0.509719	-0.238435	-0.197887	-0.356418	-0.385928	-0.372115	-0.370305	-0.244749	-0.396446	-0.233859	-0.46439	-0.314636	-0.343548	-0.358242	-0.36052	-0.392288	-0.499238	-0.265536	-0.456142	-0.241367	-0.433571	-0.285202	-0.452471	-0.188541	-0.260898	-0.366618	-0.354018	-0.43442	-0.338159	-0.370345	-0.313124	-0.274751	-0.301438	-0.359739	-0.298718	-0.345834	-0.273013	-0.395588	-0.250967	-0.38428	-0.284626	-0.386371
X207_M391.CEL	0.348235	-0.134573	-0.0590718	0.195673	0.151563	-0.0397578	0.0256118	-0.142764	0.4263	0.158362	-0.0747747	0.140306	-0.179887	-0.0641826	-0.0601578	0.154127	-0.0391971	-0.198556	-0.13251	0.126326	-0.145082	-0.107049	-0.160899	-0.0771714	-0.165439	-0.261055	0.304835	-0.179609	0.219001	-0.0617302	0.279302	0.0907859	-0.127343	0.080526	-0.221643	0.0284352	-0.0130178	-0.00498263	-0.0458219	0.0114049	-0.0956053	0.0174436	-0.161515	-0.150155	-0.124863	-0.00789245	-0.135226	-0.150155	-0.12493
X21_211_plate2.CEL	-1.03708	0.777891	0.795205	0.705523	0.769062	0.553013	0.726889	0.676278	-0.558242	0.979914	-0.370269	-0.296551	0.983366	0.368685	0.883905	-0.508031	1.09827	0.311652	0.993184	-0.280329	0.930389	0.176587	0.854929	-0.415233	1.12143	0.526513	-0.407755	0.513385	0.0214495	0.328071	-0.0873748	-0.0317522	0.956711	-0.0125968	0.974019	-0.125932	0.280601	0.287595	0.725486	0.735773	0.441774	0.344105	0.810318	0.98121	0.278747	0.00252592	1.03257	0.772017	0.236959
X21_229_FFPE_PLATE3.CEL	-0.109636	-0.0547455	-0.0582581	0.179244	0.313762	0.09376	-0.0853341	0.0915848	0.249738	-0.195544	-0.0842775	-0.0930591	-0.127506	-0.113454	-0.299215	0.0027701	-0.285475	-0.115103	-0.228606	-0.0725018	-0.125714	0.0148377	-0.21069	0.0174904	-0.172496	-0.129722	0.00675068	-0.135766	-0.0238522	-0.133745	0.0580361	-0.0969536	-0.118054	0.0623416	-0.0837215	-0.0737688	-0.112802	-0.1063	-0.0784967	-0.128912	0.0769109	-0.0256305	-0.147708	-0.253703	-0.00340314	0.0550507	-0.190498	-0.157415	-0.020052
X21_321_PLATE4.CEL	-0.350489	-0.255084	-0.197355	-0.148577	-0.331564	-0.232859	-0.106115	-0.519904	-0.50378	-0.334977	-0.273487	-0.278845	-0.370341	-0.339293	-0.36617	-0.230319	-0.328713	-0.490318	-0.385211	-0.424677	-0.328605	-0.437241	-0.423429	-0.379231	-0.393848	-0.492437	0.0408008	-0.327085	-0.118399	-0.345757	-0.21959	-0.201277	-0.455243	-0.252954	-0.432727	-0.0390297	-0.408992	-0.298508	-0.428924	-0.368515	-0.489618	-0.191313	-0.349988	-0.290825	-0.399279	-0.180158	-0.471976	-0.262284	-0.319242
X21_443_plate5.CEL	-0.0608373	0.869942	0.411163	-0.0488591	0.0682226	-0.274743	0.356985	0.164124	-0.555816	0.163536	-0.123902	-0.103507	-0.0204578	0.104624	0.0425878	-0.219891	0.12957	0.0207008	0.29997	-0.101487	0.0196505	-0.018527	0.235242	-0.168233	0.292567	-0.0103537	-0.614565	0.150493	-0.377071	0.0280588	-0.375159	-0.305221	-0.0883984	-0.193565	-0.0539063	-0.299117	-0.125302	0.0313098	0.115894	-0.177435	0.0891977	-0.164967	0.371777	0.141903	0.0941725	-0.419169	0.388124	0.020852	0.0848582
X21_723_FFPE_Plate8.CEL	0.0251017	0.101565	-0.0451417	-0.00684723	0.00278764	-0.0533187	-0.11509	0.146285	-0.94321	0.561838	-0.38573	-0.190356	0.446676	-0.149788	0.462467	-0.384513	0.606373	0.00517581	0.581539	-0.182647	0.428421	0.110599	0.510146	-0.16515	0.722286	0.00811772	-0.0701552	0.00142365	-0.0483536	-0.0820128	-0.0083094	0.000144069	0.224831	-0.0732141	0.149866	-0.131864	0.200973	0.171407	0.416877	0.521943	0.0812864	0.102084	0.460396	0.722687	-0.209735	0.211752	0.51358	0.554801	0.0284122
X21_998.CEL	0.139809	-0.314438	-0.270837	-0.173988	-0.167178	-0.115629	-0.373422	-0.54182	0.156209	-0.501166	0.446968	0.266019	-0.603492	-0.0165604	-0.62744	0.535455	-0.565877	-0.332435	-0.635497	0.452742	-0.640853	-0.168253	-0.556811	0.465442	-0.679188	0.0241232	0.0140974	-0.0714435	-0.0322263	0.187562	-0.0556188	0.0552986	-0.132098	0.155811	-0.174331	0.0796907	0.0100175	-0.250235	-0.30703	-0.466112	0.173681	-0.289531	-0.564259	-0.677237	0.173882	-0.0340092	-0.727924	-0.515049	0.0998123
X21_M21.CEL	0.637551	3.73859	3.06775	1.3081	1.37928	0.891005	4.27559	0.854932	0.844798	0.359024	0.32002	0.242963	0.810883	0.583791	1.53351	0.358248	0.60864	1.2156	0.780556	0.367787	0.927337	0.912331	0.871398	0.750044	0.620835	1.56671	-0.436696	1.39957	-0.0845448	1.16339	-0.167086	0.0181812	1.43745	0.186871	1.31799	0.495515	0.285743	0.392753	1.3169	0.566165	1.19443	0.0447274	0.969454	0.71992	0.983926	0.164321	1.33456	0.512237	1.15061
X21_M69.CEL	-0.2454	0.375513	-0.035665	-0.0684816	-0.407045	-0.197608	-0.018341	-0.130287	-0.0812731	-0.357664	0.135708	-0.0372965	-0.0913739	0.179084	0.013802	0.0978605	-0.045784	0.265569	-0.0572842	0.0564006	-0.00147042	-0.0453633	-0.0547994	0.132985	-0.115963	0.281305	-0.522588	0.289047	-0.327922	0.282626	-0.367132	-0.227835	0.073519	-0.213154	-0.0854431	-0.0693857	-0.068557	-0.102699	-0.00468966	-0.200169	0.120061	-0.168304	-0.026556	-0.118452	0.181618	-0.145172	0.0341791	-0.0935431	0.143334
X21_T21.CEL	0.0659343	0.0395043	0.160553	-0.219938	-0.620835	-0.286955	0.979094	0.0345178	-0.62537	0.0261936	-0.587353	-0.597257	-0.00577639	-0.495208	0.231276	-0.709177	0.0360001	-0.467585	-0.0163332	-0.638679	-0.0175302	-0.457721	0.00026694	-0.642349	0.162991	-0.386462	-0.621856	-0.332852	-0.597752	-0.484954	-0.49515	-0.480925	-0.138575	-0.537185	-0.183061	-0.620244	-0.353591	-0.340223	-0.0246381	-0.10563	-0.323542	-0.340391	0.00157422	-0.0197822	-0.474344	-0.43556	0.234416	-0.0502228	-0.329597
X21_T64.CEL	-0.173346	-0.328788	-0.243538	-0.359434	-0.462634	-0.4318	-0.300844	-0.226661	-0.732118	-0.182827	-0.423726	-0.332225	-0.310836	-0.338453	-0.230201	-0.489646	-0.196427	-0.454193	-0.269874	-0.31475	-0.298358	-0.405125	-0.213521	-0.49095	-0.16817	-0.408664	-0.192645	-0.398876	-0.251097	-0.429894	-0.22183	-0.27979	-0.326021	-0.368898	-0.362021	-0.301843	-0.315559	-0.246635	-0.229285	-0.298674	-0.375898	-0.160063	-0.254835	-0.086755	-0.39315	-0.248684	-0.332613	-0.13854	-0.443703
X21_X.17_431651.T_plate1NHSII.CEL	0.0602156	-0.494497	-0.411667	-0.339923	-0.515474	-0.120143	-0.647978	-0.532264	-0.0674352	-0.590262	0.235437	-0.0728794	-0.591292	-0.251423	-0.519622	0.149841	-0.548661	-0.338332	-0.476742	0.0926229	-0.591928	-0.280726	-0.374024	0.0506491	-0.606909	-0.0738207	-0.130581	-0.169779	-0.241154	0.0155569	-0.21642	-0.195441	-0.345518	-0.183982	-0.386273	-0.194325	-0.219294	-0.366389	-0.486144	-0.589873	-0.018006	-0.227977	-0.453599	-0.664269	0.00340099	-0.225847	-0.519408	-0.659684	0.0787437
X21_X.191_428150.T_NHSIIplate3.CEL	-0.626195	-0.101257	-0.076681	-0.426311	0.014385	-0.144249	-0.146361	0.0203669	-1.04913	0.10368	-0.263206	-0.215167	0.224302	0.153553	0.235526	-0.242362	0.275506	0.119704	0.507394	-0.164602	0.24155	-0.0978363	0.392559	-0.145653	0.566404	0.250764	-0.485329	0.22339	-0.384383	0.144376	-0.359989	-0.175926	0.472409	-0.108514	0.277985	-0.213443	0.117266	0.187441	0.31955	0.358674	0.0588091	0.114964	0.420793	0.593657	-0.0511759	-0.0529166	0.50992	0.405883	0.068063
X21_X.365_670263.T_NHSIIplate5.CEL	-0.247349	0.428921	0.33892	-0.101618	-0.959661	-0.476589	0.914416	0.1036	-0.983921	1.22399	-0.712487	-0.560301	0.808836	-0.273026	2.30917	-1.04666	1.77582	0.0827862	0.788625	-0.599836	0.890945	-0.0359573	0.470251	-0.61403	1.52541	0.0357091	-0.752792	0.0328364	-0.729403	-0.111054	-0.728319	-0.397402	0.321842	-0.392238	0.32499	-0.492545	-0.181015	-0.18449	1.27411	0.776909	0.336501	-0.208939	1.27003	0.831926	0.0899524	-0.565237	1.67532	0.77884	0.409371
X211_M395.CEL	1.19887	-0.187597	-0.0835656	0.17436	0.31042	0.070163	-0.0568108	-0.0604179	0.425937	0.0919997	0.0492802	0.283667	-0.365213	-0.0840394	-0.11133	0.18479	-0.290771	-0.10537	-0.271339	0.200408	-0.331238	-0.00208634	-0.342845	0.0920663	-0.344651	-0.199509	0.396963	-0.131551	0.245097	-0.0991067	0.393917	0.0955154	-0.275005	0.0914247	-0.323813	0.0878809	0.0506621	0.0151427	-0.0953598	-0.150223	-0.105468	0.00950291	-0.0668307	-0.357311	-0.10896	0.0259144	-0.183753	-0.256476	-0.180469
X22_631.CEL	-0.086383	-0.0624198	-0.0335233	-0.086383	0.433096	-0.086383	0.00962531	-0.330686	-0.300839	-0.154216	0.0588992	0.0624759	-0.0837568	0.147015	-0.178912	0.310469	-0.245243	-0.0132619	-0.181841	0.195421	-0.21369	-0.089997	-0.0371377	0.19539	-0.168382	0.173787	-0.383854	0.254248	-0.2991	0.273038	-0.318869	-0.153584	0.00620376	-0.127984	0.035869	-0.0439534	-0.0551903	-0.125671	-0.0207092	-0.135877	0.301399	-0.199599	0.00171604	-0.11392	0.258807	-0.190147	-0.129649	-0.173101	0.253879
X22_817_plate9.CEL	-0.589463	0.169727	-0.0592143	-0.0323596	-0.224122	-0.630346	-0.244093	-0.0524436	-0.527913	0.118102	-0.168752	-0.0618931	0.0130349	-0.0934614	0.487246	-0.0833447	0.0995871	-0.0645793	-0.0670515	-0.0292821	0.0698474	-0.00666835	-0.0679276	-0.0936769	0.0697716	0.0135741	-0.125674	0.00970915	-0.139328	-0.111755	0.0179491	-0.152995	0.182913	-0.141831	0.276036	-0.101834	-0.0204515	-0.155251	0.296979	0.0654562	0.162617	-0.186782	0.19486	0.0205072	0.198332	-0.0963436	0.265699	0.00733433	0.180822
X22_999.CEL	0.096084	1.08924	0.829561	0.505895	0.242768	-0.0370477	1.88525	0.319698	0.155413	0.413027	0.0428128	-0.0240445	0.459487	0.091721	0.887445	0.0928057	0.641001	0.342874	0.361945	0.034883	0.500251	0.210025	0.481532	0.163581	0.54509	0.523223	-0.360004	0.366492	-0.149028	0.326732	-0.164694	-0.20132	0.560569	-0.0114589	0.673369	0.120104	0.0498122	0.0980679	0.7423	0.227727	0.487567	-0.0816373	0.705279	0.226409	0.347304	-0.14813	0.770674	0.185936	0.498418
X22_B10_327976.T_plate6_3.CEL	0.439714	-0.0344059	0.00246714	0.066615	-0.00445822	0.170327	-0.000783584	-0.115267	0.304132	-0.149722	0.0926165	-0.0946415	-0.0314682	0.0310658	-0.221701	-0.00602245	-0.0856896	0.0370223	-0.179869	-0.0775195	-0.0589746	-0.00189161	-0.178975	0.119697	-0.134638	0.0605853	-0.113856	0.0606836	-0.0990751	0.0678006	-0.130147	-0.0499084	0.00611839	-0.0556102	0.00392059	-0.0645983	-0.100027	-0.139612	-0.148849	-0.177218	-0.010956	-0.0747226	-0.156223	-0.130659	0.0964095	-0.0305358	-0.0495096	-0.0614033	0.106006
X22_M327.CEL	0.0687232	-0.380063	-0.347471	-0.50301	-0.534466	-0.483494	-0.191769	-0.322991	-0.439371	-0.182607	-0.508812	-0.353325	-0.165721	-0.414104	-0.115524	-0.567423	-0.124272	-0.432284	-0.196127	-0.480586	-0.186718	-0.463646	-0.200578	-0.601362	-0.0503106	-0.392045	-0.370746	-0.415141	-0.32482	-0.450439	-0.335485	-0.426784	-0.327379	-0.404421	-0.30929	-0.487748	-0.378384	-0.323391	-0.223051	-0.225472	-0.307001	-0.234364	-0.227756	-0.181321	-0.335028	-0.340771	-0.186803	-0.214018	-0.433963
X22_T22.CEL	-0.750473	-0.489257	-0.418712	-0.501779	-0.920366	-0.694646	-0.116019	-0.654264	-0.796361	-0.442144	-0.627264	-0.630357	-0.519216	-0.675158	-0.57083	-0.712901	-0.532136	-0.683482	-0.533933	-0.634091	-0.620468	-0.50845	-0.579713	-0.700281	-0.558559	-0.688107	-0.434322	-0.678451	-0.576572	-0.703991	-0.473781	-0.556417	-0.594625	-0.574721	-0.621056	-0.619385	-0.560701	-0.564949	-0.509823	-0.485803	-0.668753	-0.591334	-0.57777	-0.423165	-0.669655	-0.529701	-0.588986	-0.450917	-0.692216
X22_X.105_674371.T_plate2NHSII.CEL	-0.796471	0.263866	0.0182512	-0.52603	-0.962942	-0.831251	-0.660743	0.063383	-1.28366	0.47715	-0.243981	-0.147112	0.533042	0.0738435	0.738337	-0.123677	0.604793	0.363369	0.734074	-0.121701	0.636091	0.129115	0.425183	-0.192225	0.787006	0.206013	-0.492223	0.114848	-0.356345	-0.0626849	-0.200988	-0.0825377	0.534704	-0.34081	0.341829	-0.194866	0.0395466	0.268354	0.730759	0.401423	0.522587	0.0773667	0.751462	0.618268	0.0376122	0.0298403	0.817331	0.423515	0.314735
X22_X.279_742269.T_NHSIIplate4.CEL	-0.26315	-0.283469	-0.390835	-0.0736901	-0.351378	0.0539784	-0.242415	-0.261094	0.367896	-0.228007	-0.171248	-0.0789681	-0.357945	-0.237949	-0.242546	-0.100677	-0.254013	-0.25864	-0.449737	-0.146213	-0.283081	-0.0582922	-0.465143	-0.250241	-0.370085	-0.288316	-0.054748	-0.313614	-0.202155	-0.268954	-0.0372191	-0.303128	-0.187268	-0.296357	-0.344714	-0.171368	-0.317342	-0.325166	-0.312454	-0.340434	-0.189431	-0.197179	-0.346468	-0.395888	-0.328329	-0.0747906	-0.369141	-0.187363	-0.146656
X23_1000.CEL	-0.0892929	0.117512	0.115977	-0.0616058	-0.00411781	-0.00411781	-0.0907464	-0.188278	-0.733058	0.0710905	0.101473	-0.11187	0.191647	0.0254066	0.295814	-0.0952741	0.195537	0.0391175	-0.0988488	-0.0683802	0.129088	-0.0544546	-0.0937677	-0.0420311	0.0936021	0.246723	-0.341613	0.205283	-0.264985	0.188573	-0.267339	-0.266586	0.229642	-0.162031	0.190899	-0.117775	-0.0668404	-0.137682	0.20828	0.0944162	0.0571832	-0.247315	0.100819	0.154033	0.0938365	-0.179436	0.258993	0.0163879	0.190094
X23_209_plate2.CEL	-0.48501	1.02565	0.346484	0.293199	-0.0150688	0.0144028	0.106409	-0.113766	0.760591	-0.114204	0.108073	-0.0392911	-0.0167375	-0.0378446	-0.148833	0.114765	-0.154802	-0.0409269	-0.152665	0.0337973	-0.0582628	-0.164003	-0.093777	0.0942869	-0.110954	0.14133	-0.159279	0.0686842	-0.153113	0.0383828	-0.158085	-0.120135	0.164579	-0.107255	-0.00152682	-0.0931116	-0.0293812	-0.078162	-0.0987672	-0.169462	0.136283	-0.134837	-0.0450327	-0.115732	0.0460801	-0.124365	-0.0451785	-0.148926	0.171007
X23_323_PLATE4.CEL	-0.217979	-0.318481	-0.343503	-0.17928	-0.169717	-0.151801	-0.326454	-0.107568	-0.17928	-0.136823	0.0774443	-0.0169522	-0.053478	0.0555327	0.26918	0.112458	-0.135271	0.0447896	-0.148546	0.112458	-0.0759491	0.0171991	-0.118002	0.157457	-0.0673297	0.1263	-0.121862	0.234118	-0.138566	0.245691	-0.151235	-0.125731	0.11187	-0.00247479	0.0786137	-0.0974612	-0.0802706	-0.119087	-0.00635996	-0.130787	0.102117	-0.0502068	-0.00796796	-0.175944	0.0780385	-0.102913	0.103999	-0.199022	0.0983623
X23_445_plate5.CEL	-0.32196	-0.331432	-0.371396	-0.0741732	0.158306	-0.0657579	-0.344806	-0.600479	0.0636061	-0.440116	-0.068582	-0.0019786	-0.722973	-0.452577	-0.718569	0.0719365	-0.551304	-0.579434	-0.666924	-0.162681	-0.631432	-0.283354	-0.580255	-0.189412	-0.700965	-0.492622	0.0462228	-0.47918	-0.142475	-0.382161	-0.102861	-0.200065	-0.693139	-0.226969	-0.626044	-0.355468	-0.321138	-0.386585	-0.611854	-0.662941	-0.442864	-0.348645	-0.714742	-0.719168	-0.457983	-0.286349	-0.692844	-0.729741	-0.471161
X23_485_FFPE_PLATE1.CEL	-0.0826885	-0.697478	-0.612089	-0.843365	-0.836489	-0.909781	-0.756784	-0.369083	-0.688061	0.0814276	-0.202726	-0.0873709	0.108956	-0.100374	0.162648	-0.213463	0.125884	0.0994012	-0.0204032	-0.148404	0.170186	-0.0894724	0.000947946	-0.112861	0.355629	-0.112284	-0.627474	-0.0370385	-0.58474	-0.0942438	-0.455682	-0.239156	-0.259159	-0.332355	-0.211433	-0.331329	-0.161073	-0.16884	0.196	-0.0697645	0.132213	-0.267417	0.232047	0.157083	-0.0317944	-0.280589	0.358249	0.0785911	0.0139266
X23_725_FFPE_Plate8.CEL	0.243275	0.0697983	0.108098	-0.0694043	-0.169436	-0.135856	0.248294	0.186189	0.0164146	0.607791	-0.447704	0.0434379	0.527508	-0.0721123	0.414561	-0.760296	0.699283	-0.0694642	0.751361	-0.280211	0.577644	-0.254623	0.608079	-0.683257	0.748497	-0.129984	0.164552	-0.0650333	0.251168	-0.165743	0.390399	0.120856	0.190686	0.157436	0.257592	-0.115702	0.106909	0.454595	0.215859	0.728725	-0.466944	0.284552	0.234155	0.792157	-0.704424	0.221443	0.569145	0.692862	-0.578189
X23_M117.CEL	0.16841	-0.0664458	-0.122124	0.437107	0.665956	0.562889	-0.191922	0.0218475	0.992716	-0.238888	0.413196	0.518806	-0.294424	0.224104	-0.357763	0.691141	-0.530356	-0.111427	-0.450994	0.409996	-0.294424	0.164184	-0.374164	0.655884	-0.44104	-0.148778	0.504531	-0.0266138	0.368667	0.258623	0.358917	0.36359	-0.322911	0.308275	-0.137786	0.417537	0.348346	-0.306811	-0.317983	-0.414737	-0.160219	0.0273936	-0.222053	-0.582574	0.137408	0.0487174	-0.361863	-0.546854	0.163881
X23_M23.CEL	-0.759571	1.04524	0.888716	-0.135853	-0.135853	0.0558241	0.371677	0.568801	-0.189489	0.357915	0.685236	0.114807	0.862459	0.917952	1.19534	0.446568	0.476877	1.00949	0.747468	0.224749	1.17938	0.779849	0.786538	0.891363	0.620938	1.1591	-0.227927	1.03047	0.284156	1.09742	-0.0801579	0.391131	1.23582	0.619382	1.30546	0.443258	0.56794	0.518773	1.19266	0.541033	1.47287	0.237793	1.12034	0.730862	1.33657	0.315806	1.30794	0.555502	1.23541
X23_M71.CEL	-0.424681	0.223618	0.00138377	-0.253302	-0.0284212	-0.281545	-0.116597	-0.145667	-0.179174	-0.376323	0.22248	-0.0590629	-0.217634	-0.0224684	-0.375885	0.243196	-0.378323	0.153757	-0.449085	0.00897811	-0.226685	0.111431	-0.315853	0.193875	-0.542264	0.0327195	-0.31795	0.0287016	-0.30623	0.144096	-0.385824	-0.208483	0.0473051	-0.209514	0.0162284	-0.136527	-0.202387	-0.278068	-0.104128	-0.379549	0.268478	-0.346281	-0.0617553	-0.293676	0.168285	-0.104559	-0.0971335	-0.254375	0.203901
X23_T23.CEL	-0.556276	-0.369271	-0.190161	-0.528296	-0.686445	-0.401683	0.121464	-0.37288	-0.822633	-0.0516697	-0.381621	-0.46162	-0.0293188	-0.490854	0.105539	-0.48577	-0.0568419	-0.356237	0.0740612	-0.454935	-0.115079	-0.355081	0.0445139	-0.465985	0.137814	-0.327579	-0.445164	-0.3251	-0.426191	-0.326023	-0.321202	-0.313003	-0.0598517	-0.411966	-0.0804359	-0.351661	-0.311869	-0.253998	0.0134413	-0.0558006	-0.18587	-0.309264	0.0128573	-0.0462079	-0.228497	-0.322096	0.0948429	-0.14168	-0.360197
X23_T66.CEL	0.199062	0.32481	0.147181	-0.325518	-0.755949	-0.426182	0.236347	-0.0714731	-0.504969	-0.167711	-0.499127	-0.394911	-0.352391	-0.351668	0.0706677	-0.499127	-0.14562	-0.313374	-0.112068	-0.44045	-0.261826	-0.345996	-0.164069	-0.47896	0.0260598	-0.340923	-0.393127	-0.345996	-0.425028	-0.33857	-0.425028	-0.458439	-0.311668	-0.527012	-0.337584	-0.493536	-0.378886	-0.31547	-0.0979004	-0.163335	-0.271482	-0.275891	-0.210041	-0.0433512	-0.410289	-0.278913	-0.112957	-0.136764	-0.351751
X23_X.19_446445.T_plate1NHSII.CEL	-0.702732	0.143812	0.0318202	-0.136705	-0.658135	-0.0283629	0.0134229	-0.166486	-0.249772	0.680684	-0.274872	-0.151058	0.677011	0.00957627	1.02647	-0.42789	0.771074	0.275901	0.486825	-0.155607	0.701113	-0.00736285	0.316582	-0.178462	0.811758	0.0582208	-0.530806	0.168602	-0.253611	-0.0944528	-0.205662	-0.0928335	0.376407	-0.186211	0.315606	0.0656028	0.0217966	0.0114772	0.615665	0.505922	0.222501	0.0494381	0.69491	0.722952	-0.0907046	-0.174264	1.06416	0.444477	0.261641
X23_X.193_428794.T_NHSIIplate3.CEL	-0.0844906	0.349059	0.292928	-0.0844906	0.316288	-0.12343	-0.297051	0.139989	-0.636423	0.279516	0.142021	-0.019085	0.252198	0.250331	0.509708	0.147878	0.226055	0.348949	0.206011	0.227895	0.195382	0.144479	0.274935	0.241601	0.299031	0.554374	-0.184659	0.543755	-0.157387	0.398823	-0.157387	0.0939082	0.462121	0.143763	0.475265	0.0225575	0.297387	0.321137	0.402573	0.320315	0.43233	0.145227	0.496997	0.34903	0.389563	0.137539	0.577801	0.29655	0.431027
X23_X.367_676656.T_NHSIIplate5.CEL	-0.949543	-0.851728	-0.621243	-1.00889	-0.969371	-0.840355	-0.864353	-0.62239	-1.22645	0.68357	-0.264014	0.132991	0.408977	-0.0434113	0.775776	-0.356821	0.663847	0.0758754	0.498502	-0.0759858	0.396156	-0.0774249	0.181884	-0.14512	0.827306	0.0997259	-0.605922	0.0787593	-0.516964	0.0746135	-0.482122	0.00439529	0.146119	-0.176714	0.159031	-0.252473	0.00439529	0.185271	0.273389	0.452723	-0.0259586	0.0956367	0.380802	0.604569	-0.149997	-0.0469056	1.01086	0.45987	-0.100471
X24_1001.CEL	-0.364811	0.239523	0.0971002	-0.119224	-0.413119	-0.413119	-0.159307	-0.0333632	-0.427976	0.164386	0.0290101	0.0386386	0.119421	-0.00249396	0.361871	0.184708	0.195271	0.119654	0.115836	0.0314378	0.119421	0.169494	0.0537681	0.122155	0.144989	0.226826	-0.176375	0.161738	-0.0851091	0.112052	-0.133033	0.00983187	0.245913	-0.0182805	0.186185	0.0928552	-0.134752	0.0641745	0.250467	0.0946932	0.329363	0.0120086	0.164374	0.206864	0.249408	-0.0694176	0.299621	0.0391412	0.258075
X24_M329.CEL	-0.0413626	-0.0706625	-0.136934	-0.0938022	-0.119827	-0.195518	-0.210251	-0.275952	0.169824	-0.192668	-0.0518778	-0.0563138	-0.158201	-0.078246	-0.239571	0.0410781	-0.273727	-0.140615	-0.28147	0.0410781	-0.2459	-0.105961	-0.260279	-0.0477683	-0.3378	-0.105235	-0.182524	-0.130255	-0.155996	-0.0791463	-0.131703	-0.0910902	-0.217623	-0.125364	-0.217901	-0.0722961	-0.126923	-0.245608	-0.210511	-0.265074	-0.0310519	-0.192089	-0.208714	-0.267053	-0.00434099	-0.151163	-0.208231	-0.221309	-0.0485657
X24_X.107_682346.T_plate2NHSII.CEL	-0.183232	-0.0162104	-0.0432222	-0.334317	-0.352355	-0.423344	0.218195	0.0681176	-0.600621	0.214087	-0.31603	-0.156033	0.070796	-0.0119172	0.618743	-0.35159	0.24296	0.0264193	0.0952167	-0.265104	0.136091	-0.0270876	0.0172256	-0.23838	0.364219	0.208439	-0.696531	-0.0951337	-0.506399	0.0251535	-0.560217	-0.27572	0.20817	-0.382525	0.00609889	-0.217602	-0.00553766	-0.194818	0.154943	0.225644	-0.146547	-0.215285	0.213756	0.321525	-0.0296815	-0.253795	0.46179	0.177275	0.0141442
X24_X.281_826839.T_NHSIIplate4.CEL	-0.203965	-0.217541	-0.31538	-0.426155	-0.176084	-0.203965	-0.301119	-0.146423	-0.790408	-0.230465	-0.0302112	-0.150077	-0.137995	-0.0286749	-0.244552	-0.130702	-0.201147	-0.0810822	-0.210677	-0.130702	-0.11918	-0.0483931	-0.185378	0.120727	-0.204493	-0.0758069	-0.274996	-0.146694	-0.301043	-0.0261565	-0.281887	-0.156612	-0.126568	-0.239903	-0.263502	-0.0713456	-0.117946	-0.257099	-0.152546	-0.27848	-0.049842	-0.243773	0.0427678	-0.186494	0.118676	-0.243613	-0.158398	-0.250428	0.121607
X25_1002.CEL	-0.720708	-0.547388	-0.463972	-0.520008	-0.372171	-0.496793	-0.712152	-0.520517	-0.208643	-0.107053	-0.0462385	-0.0753851	0.0683137	-0.0226693	-0.204699	-0.0839852	-0.079876	-0.10423	-0.140578	-0.0836571	0.0112592	-0.0288502	-0.167345	-0.0296526	-0.0790063	-0.110181	-0.306063	-0.108556	-0.280543	-0.224759	-0.165358	-0.155617	-0.291397	-0.232425	-0.292015	-0.249818	-0.129413	-0.102796	-0.249279	-0.129852	-0.137389	-0.110858	0.0858881	-0.0664725	0.0356139	-0.115482	-0.113022	-0.0604207	0.0105597
X25_207_plate2.CEL	-0.514659	-0.0433399	-0.00575431	-0.239597	-0.239597	-0.226774	-0.231284	-0.356806	0.263233	-0.179601	0.132801	0.0948993	-0.0361458	0.0521449	-0.184732	0.177627	-0.104116	-0.0439142	-0.302598	0.132311	-0.0392633	-0.0811967	-0.212018	0.107693	-0.25829	0.0639645	-0.331614	-0.0279739	-0.257167	0.0131507	-0.278863	-0.0956756	-0.0161245	-0.144048	-0.0915668	-0.0355388	-0.101576	-0.14583	-0.181612	-0.283043	0.138876	-0.161565	-0.0406905	-0.250005	0.316213	-0.181336	-0.133236	-0.322124	0.181613
X25_325_PLATE4.CEL	0.614591	0.324755	0.343251	0.103437	0.154814	-0.00255704	0.504081	0.484515	-0.157316	0.239863	-0.0834422	-0.123007	0.280769	0.109954	0.070429	-0.070103	0.254498	0.0534037	0.301778	-0.118379	0.300793	-0.0827341	0.236058	0.022149	0.361409	0.110117	-0.0625434	0.146972	0.0489419	0.0736484	0.0767681	0.0935388	0.237207	0.0844046	0.162341	0.114184	0.261237	0.175744	0.256166	0.0946772	0.163707	0.111959	0.262161	0.193597	0.164413	0.0195015	0.434203	0.247229	0.134118
X25_447_plate5.CEL	-0.159463	-0.133792	-0.0662272	-0.351723	-0.0390891	-0.159463	-0.34897	0.0362727	-0.442329	0.338098	-0.269457	-0.188389	0.447322	-0.0263393	0.190694	-0.324464	0.429041	-0.0572693	0.326144	-0.266408	0.342427	-0.139942	0.246469	-0.343025	0.336673	-0.0882002	-0.167012	-0.13714	-0.118042	-0.0936605	-0.0903983	0.0516232	0.178373	-0.000625483	0.191704	-0.184464	-0.0677622	0.0733004	0.26169	0.228498	0.0316493	0.0700937	0.230079	0.330271	-0.0761298	0.0163924	0.344717	0.37485	-0.0732456
X25_635.CEL	-0.277387	-0.0469442	-0.1051	-0.105756	-0.200453	-0.20248	-0.1051	0.0139468	-0.00075454	-0.0393441	0.0339157	-0.0839943	0.113638	0.0918468	-0.0224861	-0.0613337	0.0577787	0.0644897	0.118601	0.0715756	0.0641225	-0.00326313	0.108431	-0.022369	-0.0442832	-0.0723933	-0.0753327	0.0632563	-0.0825622	0.071615	-0.0492054	0.0565867	-0.00352762	0.0760081	0.00906089	-0.146441	0.00860319	0.0815651	-0.0238976	0.0566934	-0.07569	0.0481007	-0.0238641	0.0845182	-0.0152631	0.0643469	-0.0170902	0.0779378	-0.055263
X25_727_FFPE_Plate8.CEL	1.62023	1.45848	1.15919	1.24886	0.699741	0.546685	3.5938	1.01644	0.580366	0.649809	-0.305304	-0.250241	0.656344	0.0168383	1.24069	-0.281743	0.952597	0.215921	0.461142	-0.417593	0.980034	0.117632	0.442245	-0.213909	0.995582	0.274449	-0.13609	0.142747	-0.145457	0.165563	-0.033548	-0.0717843	0.571051	-0.020213	0.554744	0.0914422	-0.0219335	0.221515	0.89188	0.753114	0.196628	0.02748	0.730241	0.686587	-0.0816107	0.00831656	0.882313	0.59188	0.0262408
X25_C1_350516.T_plate6_3.CEL	-0.144591	-0.268757	-0.448199	-0.123694	-0.377952	-0.0172002	-0.102714	-0.418601	0.140401	-0.563087	-0.147442	-0.296116	-0.660068	-0.465255	-0.57042	-0.215646	-0.561936	-0.448245	-0.496621	-0.249721	-0.614128	-0.414487	-0.632478	-0.342332	-0.666046	-0.599856	0.0319263	-0.515701	-0.00203428	-0.440125	-0.119101	-0.209018	-0.514241	-0.233935	-0.583651	-0.333444	-0.320618	-0.329628	-0.658795	-0.460345	-0.534846	-0.2514	-0.697542	-0.675488	-0.497234	-0.180552	-0.697542	-0.520703	-0.421472
X25_M119.CEL	-0.358907	0.323991	0.152796	0.128468	0.485409	0.485409	-0.200013	0.274878	-0.398876	0.0381062	0.485535	0.263554	0.653233	0.851329	0.155951	0.57415	0.249845	0.661895	0.553687	0.150626	0.472603	0.451646	0.733975	0.58424	0.337815	1.13535	-0.315137	0.859205	-0.00315958	0.897387	-0.213196	0.319347	1.08563	0.350685	1.13171	0.201119	0.361548	0.511809	0.443743	0.285614	0.975311	0.265311	0.530865	0.533469	0.862506	0.438334	0.54006	0.510468	0.943681
X25_M191.CEL	0.000920009	-0.239663	-0.258019	-0.306214	-0.61844	-0.520587	-0.288083	-0.35438	-0.356897	0.0315276	-0.33413	-0.249257	-0.0702556	-0.287795	-0.0714015	-0.16498	0.0638216	-0.311348	0.00940094	-0.17906	-0.0976996	-0.267231	-0.0812332	-0.377761	0.0905963	-0.307486	0.00138295	-0.245677	-0.0841085	-0.264659	0.0077144	-0.167385	-0.145002	-0.146226	-0.277531	-0.0838395	-0.243328	-0.0964749	-0.129923	-0.0722014	-0.255127	-0.0842337	-0.0893907	-0.0901667	-0.280914	-0.128342	-0.0911799	-0.0872041	-0.320125
X25_M25.CEL	-0.757327	-0.286537	-0.349277	-0.432089	-0.560315	-0.223923	-0.673631	-0.0428613	-0.153705	0.0198874	0.450138	0.114271	0.556719	0.377441	0.0713657	0.102833	0.271442	0.52973	0.394321	0.161416	0.450334	0.358361	0.501422	0.39058	0.385375	0.518024	-0.265716	0.54181	-0.138749	0.522789	-0.231626	0.22699	0.382883	0.163689	0.354657	0.0701073	0.229934	0.224365	0.222585	0.091566	0.311104	0.131188	0.217587	0.389529	0.38396	0.259653	0.332782	0.394811	0.494916
X25_M73.CEL	-0.951277	-0.79978	-0.893717	-0.709368	-0.904548	-0.804879	-0.576815	-0.883326	-0.0629427	-0.861547	-0.721978	-0.660678	-1.02887	-0.643922	-0.895229	-0.773045	-0.895248	-0.845197	-0.869844	-0.855136	-0.885592	-0.895407	-0.883948	-0.841407	-0.882044	-0.974581	-0.651131	-0.976426	-0.604336	-0.942788	-0.765246	-0.619389	-0.920595	-0.73905	-0.997203	-0.765474	-0.66136	-0.802373	-1.00637	-0.7	-0.991051	-0.785869	-0.827483	-0.918529	-0.963562	-0.431183	-0.892012	-0.762196	-0.960255
X25_X.195_817312.T_NHSIIplate3.CEL	0.0276997	1.33814	1.062	0.745398	0.565696	0.269747	2.19983	0.703873	-0.204518	0.328423	-0.45033	-0.322285	0.400205	-0.0227194	1.31005	-0.543964	0.788751	0.202556	0.322085	-0.295565	0.363452	0.039305	0.213606	-0.425209	0.681611	0.093602	-0.343385	0.118355	-0.345932	-0.100772	-0.24737	-0.32651	0.475027	-0.308252	0.451177	-0.00484307	-0.105529	-0.0938541	0.84632	0.298587	0.129091	-0.171125	0.414005	0.370995	-0.134347	-0.0150311	0.884849	0.359573	-0.0182457
X25_X.21_473889.T_plate1NHSII.CEL	0.939777	-0.0882846	-0.0788869	0.236574	0.786423	0.509303	0.185062	0.871942	-0.292784	1.02433	-0.142245	-0.0502416	1.03124	0.492325	1.29812	-0.658353	1.26165	0.775743	1.159	-0.092154	1.15626	0.54892	0.985084	-0.144676	1.22552	0.522532	-0.359436	0.585815	-0.0590256	0.459596	-0.00402953	-0.0366976	0.671173	-0.0563579	0.715375	-0.0231064	0.199255	0.59171	1.07542	1.11684	0.386301	0.340348	1.07955	1.20201	-0.0763608	0.318101	1.40745	1.09553	0.188774
X25_X.369_679257.T_NHSIIplate5.CEL	-0.847924	0.237611	0.278404	0.0390608	0.538309	0.038614	-0.0366062	0.877053	-1.18704	0.274087	-0.0775419	-0.0711549	0.479182	0.1779	0.521322	-0.197037	0.432708	0.137175	0.483152	-0.10451	0.432318	0.0344897	0.566538	-0.0977087	0.433112	0.18339	-0.200084	0.27198	-0.0338656	0.177278	-0.189584	0.0654658	0.449815	0.0684087	0.503771	-1.41e-05	0.161895	0.127954	0.269589	0.283678	0.117645	0.173521	0.383554	0.515182	0.08083	0.0442093	0.442876	0.423781	0.176193
X26_1003.CEL	-0.0171795	-0.339054	-0.391525	-0.290834	-0.231074	-0.176569	-0.171365	-0.427449	0.0985384	-0.414391	0.301229	-0.023442	-0.309164	0.0818394	-0.55237	0.451938	-0.423445	-0.0939559	-0.474459	0.140434	-0.356702	-0.0515492	-0.445585	0.152231	-0.587792	-0.111919	0.07642	-0.0560536	-0.0541327	-0.054825	-0.0181109	0.11387	-0.301663	0.0618074	-0.30203	0.0603876	-0.151973	-0.26299	-0.419224	-0.510776	-0.12316	-0.167895	-0.402479	-0.52182	-0.00958036	-0.122423	-0.610481	-0.554476	-0.0289519
X26_28_FFPE_PLATE1.CEL	-0.407853	-0.489392	-0.490583	-0.233149	-0.230106	-0.194763	-0.718525	-0.446551	0.313908	-0.443657	-0.0195006	-0.0319038	-0.349817	-0.0269226	-0.400875	0.200004	-0.408022	-0.22721	-0.350685	0.0291553	-0.261457	-0.0259888	-0.350685	0.0974812	-0.456621	-0.121645	0.00191516	-0.262642	-0.0416986	-0.157342	0.00648266	0.0833855	-0.244575	0.024036	-0.220793	0.0118753	0.00143896	-0.206237	-0.275933	-0.271542	-0.0482699	-0.25928	-0.326368	-0.367483	-0.0321371	-0.116525	-0.382472	-0.341032	-0.194221
X26_823_plate9_.hGlue_3_0_v1..CEL	0.454157	0.524856	0.406469	0.742982	0.761414	0.761414	1.33901	0.259315	1.15136	-0.316015	0.218587	0.144748	-0.109168	0.125099	0.0164622	0.291592	-0.271614	-0.0518198	-0.292525	0.249181	-0.197191	-0.067201	-0.210395	0.206114	-0.388706	0.329741	0.195312	0.188763	0.205786	0.26131	0.0888569	-0.0703352	0.0104352	0.0522119	0.0296617	0.0898581	0.133847	-0.0763626	-0.0437273	-0.0522997	0.123463	-0.0999002	-0.258631	-0.282751	0.155172	-0.0565705	-0.185652	-0.0967354	-0.076078
X26_91_plate2.CEL	0.0149298	-0.433557	-0.462678	-0.392324	-0.67925	-0.366662	-0.597457	-0.381725	0.188991	-0.350249	0.0969759	0.0645544	-0.392551	-0.0909148	-0.393103	0.257219	-0.505223	-0.226236	-0.348689	0.13918	-0.359418	-0.148973	-0.359216	0.265629	-0.528895	-0.135644	0.0396581	-0.0518995	-0.174407	-0.100626	-0.235625	-0.0269401	-0.309181	0.0475642	-0.314032	-0.0701082	-0.210887	-0.391436	-0.30845	-0.414816	-0.0738239	-0.184839	-0.328111	-0.442712	-0.049591	0.0310349	-0.410762	-0.414495	-0.0297489
X26_C2_222221.T_plate6_3.CEL	0.07981	-0.478477	-0.493965	-0.227852	-0.390076	-0.067423	-0.202643	-0.672188	-0.175073	-0.630927	-0.218435	-0.353239	-0.69325	-0.511783	-0.577539	-0.2761	-0.682603	-0.498956	-0.743151	-0.366348	-0.766324	-0.34297	-0.719086	-0.3009	-0.60764	-0.611945	0.0655183	-0.438371	0.0145962	-0.402846	-0.00775972	-0.357179	-0.631716	-0.400125	-0.777174	-0.327173	-0.492544	-0.423384	-0.661345	-0.513698	-0.805636	-0.390882	-0.6985	-0.677035	-0.382631	-0.176151	-0.792303	-0.607365	-0.544125
X26_M199.CEL	-0.653697	-0.209691	0.0537954	-0.413579	-1.00531	-0.25492	-0.120321	0.07461	-0.196063	0.242679	-0.593549	-0.491105	0.0702086	-0.352085	0.340103	-0.669191	0.32995	-0.219963	0.484976	-0.539598	0.20611	-0.235875	0.207475	-0.60932	0.526327	-0.280066	-0.211397	-0.214177	-0.239406	-0.316435	-0.0807184	-0.316081	-0.02799	-0.333236	-0.141545	-0.253135	-0.212241	0.0152379	-0.0847376	0.141819	-0.517773	-0.0866286	-0.00723127	0.293648	-0.461778	-0.0216455	0.136409	0.173367	-0.563711
X26_M331.CEL	0.128538	-0.26011	-0.244058	-0.380691	-0.429634	-0.403097	0.325845	-0.285717	-0.519704	-0.37459	-0.459045	-0.491233	-0.215762	-0.453318	-0.18209	-0.518936	-0.171621	-0.400887	-0.320411	-0.45215	-0.28001	-0.369409	-0.344794	-0.51645	-0.285256	-0.408766	-0.495619	-0.444707	-0.453935	-0.47577	-0.433436	-0.518024	-0.362297	-0.394393	-0.328562	-0.449179	-0.512574	-0.433191	-0.232515	-0.317318	-0.375266	-0.3741	-0.337982	-0.23602	-0.468259	-0.349237	-0.18989	-0.254935	-0.427954
X26_T26.CEL	0.246715	-0.163488	-0.0978755	0.0337837	0.0706921	-0.122923	0.109329	-0.194562	-0.365495	0.00669742	-0.109558	-0.0390627	-0.280158	-0.133039	-0.211108	0.0945128	-0.171494	-0.223646	-0.328663	0.00305281	-0.379943	-0.166111	-0.361035	-0.213473	-0.256351	-0.233143	0.0480063	-0.24064	0.00559512	-0.185635	0.0550826	-0.0682889	-0.245972	-0.154335	-0.224046	-0.0119942	-0.0851679	-0.185839	-0.13797	-0.187094	-0.114941	-0.166528	-0.241555	-0.202845	-0.105018	-0.194489	-0.252535	-0.248817	-0.177211
X26_X.109_690631.T_plate2NHSII.CEL	-0.743586	-0.508564	-0.508564	-0.670337	-0.28141	-0.584591	-0.799822	-0.391464	-0.60427	-0.0689161	0.0525895	-0.0917848	-0.109909	0.0497407	-0.0776305	0.125529	-0.231594	0.167837	0.00211021	0.15479	-0.204618	0.119731	0.151721	0.208268	-0.0940022	0.178679	-0.430587	0.196074	-0.248168	0.137774	-0.249211	0.0281719	-0.00631234	-0.0473443	-0.0421777	-0.132267	-0.0298649	0.0570489	-0.0334807	-0.0254533	0.278324	-0.101225	0.239746	0.15645	0.282273	-0.150691	0.158036	0.072833	0.352664
X26_X.283_800207.T_NHSIIplate4.CEL	0.251796	0.154315	0.0556946	0.3086	0.286313	0.361446	0.311754	0.1204	0.433662	-0.059144	0.174574	0.137692	0.00678199	0.0953587	-0.272761	0.204069	-0.15952	0.190496	-0.123231	0.00566699	-0.0772299	0.176923	-0.0782283	0.315336	-0.245509	0.320861	0.0362018	0.324328	0.0594222	0.303413	0.110798	0.13451	0.018337	0.0904642	-3.62e-05	0.0792076	0.00312572	0.0632919	-0.141531	-0.0389118	0.0731157	-0.0833233	-0.13327	-0.0986399	0.0813026	0.0699125	-0.129669	-0.124343	0.140264
X27_1004.CEL	-0.942168	0.0480641	-0.163558	-0.546209	-0.531783	-0.816632	-0.518127	-0.280393	-0.644376	0.162562	-0.318383	-0.201388	0.111212	-0.116596	0.434604	-0.453823	0.428542	-0.188504	0.172846	-0.120085	0.0112368	-0.232238	0.0691662	-0.275758	0.53131	-0.143592	-0.527933	-0.133697	-0.57749	-0.258798	-0.483573	-0.407713	-0.101761	-0.250213	-0.146809	-0.342189	-0.309237	-0.122242	0.135214	0.189942	-0.174643	-0.176535	0.117762	0.404461	-0.208639	-0.232736	0.128635	0.24977	-0.0175561
X27_327_PLATE4.CEL	-0.4251	-0.382904	-0.169044	-0.318148	-0.578184	-0.328881	-0.166986	-0.209522	-0.859677	0.131448	-0.158899	-0.0471624	0.0346154	-0.155481	0.224646	0.0727646	0.0617368	-0.164115	0.0206607	0.0394626	0.0524736	-0.225901	0.0883094	-0.0927206	0.20167	0.129953	-0.367204	0.0456933	-0.326383	0.0982491	-0.21639	-0.181875	0.0925904	-0.183706	0.0802202	-0.0798649	-0.100238	-0.0410186	0.31522	0.048292	0.0556771	-0.162356	0.27052	0.0874198	0.0783888	-0.245356	0.267963	-0.0437432	0.0506695
X27_449_plate5.CEL	0.22338	-0.219331	-0.265614	-0.138435	0.271753	0.143187	-0.346863	-0.247186	0.732908	-0.34301	0.404517	0.142536	-0.60957	-0.193482	-0.634268	0.506399	-0.552748	-0.257375	-0.647767	0.120649	-0.55016	-0.130362	-0.618947	0.312097	-0.666891	-0.0529569	0.0903644	-0.17047	0.0645515	0.0372826	0.0150961	0.0650435	-0.515185	-0.000792294	-0.479064	-0.0162098	-0.148466	-0.300758	-0.376587	-0.548581	-0.056113	-0.152499	-0.514686	-0.756631	0.0700219	-0.044466	-0.705354	-0.577921	-0.0616982
X27_729_FFPE_Plate8.CEL	0.13136	0.795748	0.591708	0.375036	0.130262	0.13136	0.584153	0.817007	-0.293334	0.432847	-0.404843	-0.0413786	0.47003	0.0696704	0.571061	-0.319474	0.62947	-0.0257912	0.700612	-0.0777569	0.586821	-0.0603337	0.599604	-0.302479	0.681762	0.19629	0.0223569	0.0791788	0.177409	0.0496191	0.122796	0.115617	0.594613	0.0140787	0.571277	-0.00448658	0.280493	0.528253	0.418341	0.63344	0.171733	0.225514	0.550653	0.798511	0.0688883	0.160273	0.493431	0.5053	0.0514153
X27_M121.CEL	0.944076	-0.364874	-0.32762	0.322175	1.0462	0.254512	-0.413973	-0.0437775	1.55248	-0.297882	0.556653	0.676775	-0.302918	0.314289	-0.367749	1.00167	-0.647561	0.141217	-0.306971	0.651295	-0.303662	0.377661	-0.318071	0.970707	-0.570764	0.189779	0.470888	0.310358	0.445425	0.611266	0.362884	0.377661	0.0250703	0.595745	0.160598	0.553381	0.418664	-0.185462	-0.282646	-0.275609	0.36713	0.115177	-0.163088	-0.554041	0.526129	0.270574	-0.46137	-0.642771	0.548963
X27_M207.CEL	0.710107	0.663711	0.584235	0.318456	-0.0666769	0.0397654	1.76855	-0.00293924	0.0662268	0.114171	-0.395571	-0.384538	0.0802124	-0.47842	0.249123	-0.687679	0.22526	-0.263162	0.262221	-0.576706	0.0414613	-0.252701	0.158647	-0.658602	0.434459	-0.264077	-0.12574	-0.151334	-0.116497	-0.276414	-0.0620824	-0.419108	-0.104837	-0.369896	-0.128976	-0.221079	-0.242421	-0.078375	0.0782995	0.15431	-0.281157	-0.203724	0.0117137	0.240755	-0.318453	-0.274646	0.0979216	0.12085	-0.385491
X27_M27.CEL	-0.201992	1.32205	1.32205	0.673689	0.525464	0.651635	2.10217	0.360493	1.04946	0.422843	0.211659	-0.111525	0.865563	0.592252	1.74851	0.0794379	0.880848	1.03647	0.624009	-0.0602551	1.09114	0.649433	0.716753	0.405337	0.789166	1.05201	-0.411849	0.753475	-0.0648117	0.63622	-0.232572	0.135363	1.03194	-0.0163747	1.08205	0.0836329	0.283107	0.44557	1.05546	0.751526	0.801488	0.195571	0.754978	0.940778	0.606489	0.581194	1.00476	0.786774	0.801488
X27_M75.CEL	-1.1191	0.268258	0.268258	-0.725286	-0.254302	-0.620466	-0.669232	0.530562	-2.22141	0.498893	-0.478583	-0.539286	1.08788	0.166921	0.539943	-0.709208	1.0964	0.654832	1.2937	-0.300775	1.14234	0.155508	0.889324	-0.357753	1.37305	0.487577	-0.64744	0.472759	-0.509643	0.140009	-0.315311	0.0631188	0.329853	-0.0595195	0.264371	-0.277804	0.0134585	0.729301	0.268401	0.914951	-0.268545	0.190591	0.491812	1.52819	-0.309733	0.135695	0.760841	1.33922	-0.22114
X27_T27.CEL	-0.622865	-0.531883	-0.350017	-0.545154	-0.587378	-0.326345	-0.506489	-0.246429	-0.501676	-0.010447	-0.242841	-0.203933	-0.111016	-0.184059	-0.0373443	-0.320162	-0.0509028	-0.340906	-0.134694	-0.211084	-0.125427	-0.28276	-0.171139	-0.316866	-0.0429863	-0.354406	-0.153291	-0.301899	-0.160193	-0.308264	-0.144885	-0.237689	-0.19076	-0.239029	-0.276524	-0.164303	-0.201133	-0.0780052	-0.0572728	-0.142288	-0.181401	-0.144292	-0.224399	-0.0510289	-0.224478	-0.253019	-0.100444	-0.11481	-0.167852
X27_X.197_457197.T_NHSIIplate3.CEL	-0.789088	0.31186	0.141161	-0.118054	0.0348745	0.0348745	-0.125299	0.107291	-1.16527	0.201216	0.176667	-0.103746	0.627275	0.402543	0.181296	-0.314375	0.424329	0.558601	0.710695	0.14101	0.592431	0.328922	0.579796	0.0993581	0.581462	0.359585	-0.149364	0.355597	0.0759281	0.319747	0.138415	0.144877	0.418702	0.170687	0.438506	-0.0394612	0.502046	0.481853	0.285166	0.554722	0.229436	0.475112	0.44134	0.701784	0.192058	0.276655	0.289532	0.570017	0.122049
X27_X.23_474644.T_plate1NHSII.CEL	0.282372	1.25013	1.13385	0.683223	0.627529	0.525081	1.71366	0.878685	0.565556	0.632822	-0.0036883	-0.198986	0.816818	0.187509	0.479896	-0.417588	0.708036	0.424133	0.719421	-0.221619	0.652868	0.25505	0.71921	-0.00779115	0.713085	0.368122	-0.354808	0.528923	-0.136683	0.460184	-0.113359	0.0462383	0.577518	0.047168	0.569555	-0.100103	0.198805	0.493741	0.658618	0.681857	0.348602	0.299455	0.803554	0.943775	0.107369	0.186062	0.91198	0.798156	0.433359
X27_X.371_213688.T_NHSIIplate5.CEL	0.831555	0.740502	0.378337	0.778947	0.570348	0.677802	0.974926	0.347155	0.954887	0.132751	-0.0753507	-0.0481301	-0.0357598	-0.302759	0.473476	-0.0836978	0.08057	0.113711	-0.0679253	-0.105908	-0.096113	0.0446867	-0.00186163	0.0682276	-0.0564956	0.00138931	-0.131312	-0.0554803	-0.0721969	0.012092	0.0605297	-0.339756	0.117221	-0.266824	0.0322985	-0.11394	-0.162989	-0.0825536	0.0400628	0.117221	-0.0868929	-0.157782	-0.0993354	0.142724	-0.0921662	0.0605101	0.0194828	0.143277	0.0287739
X28_1005.CEL	-0.35102	-0.28404	-0.269087	-0.0292909	0.134932	-0.00304237	-0.570301	-0.118829	0.315498	-0.293317	0.253693	0.135548	-0.483466	-0.011241	-0.466939	0.556728	-0.51959	-0.0278734	-0.701714	0.398144	-0.531653	0.00432015	-0.629194	0.419378	-0.645932	0.0813497	-0.0305506	-0.0796904	-0.0645806	0.156428	-0.110669	0.0736012	-0.253009	0.0794874	-0.240398	0.0401397	0.00182175	-0.279712	-0.329566	-0.485145	0.262957	-0.183047	-0.346246	-0.654922	0.414926	-0.11329	-0.468287	-0.59612	0.307918
X28_30_FFPE_PLATE1.CEL	0.460679	0.211029	-0.043626	0.230211	0.44542	0.0476297	-0.154554	-0.274204	0.689877	-0.425068	0.0846161	0.065482	-0.380321	-0.107743	-0.440052	0.465517	-0.52248	-0.27986	-0.581811	0.256433	-0.385675	-0.104162	-0.419072	0.0637743	-0.450468	-0.140739	-0.104557	-0.110119	0.0025023	-0.0867058	-0.00634893	0.0390715	-0.293371	0.0661291	-0.229254	-0.028898	-0.0699856	-0.281797	-0.243625	-0.531453	-0.0715041	-0.0683072	-0.408508	-0.599549	0.126943	-0.0752333	-0.443523	-0.530573	0.0171296
X28_545_230211.T_plate_6.CEL	-0.423457	-0.418445	-0.253365	-0.352569	-0.713616	-0.362402	-0.6839	-0.0551007	-0.35013	0.123836	-0.143891	-0.120875	0.132843	-0.0948816	0.114642	-0.144502	0.190014	0.0135646	0.216438	-0.129502	0.190868	-0.0455364	0.092293	-0.0961842	0.235459	0.00341412	-0.225136	0.00303368	-0.0704135	-0.00504047	-0.142815	-0.0851765	0.0556253	0.016116	0.043776	-0.115768	-0.040994	0.10015	0.189143	0.135429	0.0270352	0.10323	0.233262	0.296526	0.103485	0.0472371	0.225381	0.134418	0.108008
X28_825_plate9_.hGlue_3_0_v1..CEL	-0.546863	-0.472639	-0.443784	-0.628512	-0.589362	-0.510872	-0.564019	-0.172963	-1.32293	0.0412443	-0.311436	-0.204978	0.0492363	-0.115422	0.219426	-0.16764	0.14457	0.00131615	0.054637	-0.115684	0.174818	-0.00922664	0.0477133	-0.165705	0.173705	0.0733752	-0.288805	0.00583311	-0.162904	-0.13217	-0.153422	-0.105826	0.0894397	0.0284605	0.0152199	-0.236436	-0.0853917	0.136993	0.0587831	0.18825	-0.139731	0.111663	0.105969	0.270638	-0.126659	-0.0325478	0.111229	0.176323	-0.111813
X28_M215.CEL	0.556883	0.495387	0.452151	0.527247	0.167831	0.217043	1.16166	0.0362276	-0.0877507	0.207492	-0.350623	-0.136222	0.0960077	-0.183994	-0.00792553	-0.426892	0.249744	-0.169468	0.146242	-0.341621	0.130023	-0.163825	0.0116233	-0.382659	0.187202	-0.021022	-0.137592	-0.0255823	-0.186689	-0.112954	-0.127544	-0.18808	0.017648	-0.203428	0.00645423	-0.226243	-0.198243	-0.0448872	-0.00810243	0.219723	-0.253714	-0.0962864	-0.050462	0.331372	-0.236125	-0.152704	0.0244116	0.363612	-0.33991
X28_M333.CEL	0.676936	0.0037686	0.0130342	-0.0416953	-0.151887	-0.118299	0.867868	-0.338347	0.156114	-0.182976	-0.349304	-0.442122	-0.125446	-0.360432	0.0172979	-0.504711	-0.093732	-0.249441	-0.204091	-0.390286	-0.131741	-0.308078	-0.202007	-0.394915	-0.150401	-0.267984	-0.40197	-0.283978	-0.378879	-0.260745	-0.361005	-0.431472	-0.196599	-0.438579	-0.162153	-0.38076	-0.375112	-0.284883	-0.192365	-0.140905	-0.418233	-0.268942	-0.219342	-0.100204	-0.395578	-0.27424	-0.219342	-0.177802	-0.393062
X28_T28.CEL	-0.32012	-0.0877407	-0.169095	-0.495388	-0.567292	-0.543758	-0.277315	-0.218368	-0.471515	-0.240903	-0.42959	-0.449303	-0.0315053	-0.261792	-0.0730095	-0.68397	-0.093287	-0.314211	-0.161034	-0.499105	-0.127882	-0.412206	-0.143436	-0.510197	-0.126661	-0.113685	-0.453476	-0.186697	-0.469066	-0.240116	-0.469348	-0.426337	-0.252216	-0.459741	-0.18728	-0.442739	-0.347709	-0.150092	-0.0801623	-0.0938107	-0.218275	-0.235912	-0.0761964	0.0482141	-0.264284	-0.344791	0.0402431	-0.159586	-0.262142
X28_T71.CEL	0.756618	-0.0439233	-0.13591	-0.169334	-0.432819	-0.232959	0.519341	-0.380847	-0.469718	-0.432515	-0.367172	-0.456602	-0.386462	-0.425436	-0.362961	-0.451949	-0.4671	-0.527998	-0.303305	-0.468079	-0.423914	-0.43972	-0.318902	-0.58055	-0.280197	-0.366396	-0.418423	-0.308377	-0.44487	-0.349699	-0.439797	-0.483818	-0.278523	-0.578694	-0.298062	-0.483295	-0.495693	-0.277919	-0.373484	-0.315237	-0.42002	-0.390477	-0.436156	-0.230425	-0.443108	-0.414619	-0.451729	-0.274184	-0.427834
X28_X.111_691380.T_plate2NHSII.CEL	-0.694891	-0.181439	-0.221687	-0.516982	0.115005	-0.307521	-0.410931	-0.191528	-0.459956	0.0856312	-0.132251	-0.242936	0.242478	0.197411	0.269827	-0.322192	0.212855	0.152602	0.263295	-0.190034	0.242478	0.0569402	0.282647	-0.0488271	0.256092	0.36833	-0.357891	0.257564	-0.182721	0.145299	-0.275038	-0.00493269	0.340325	-0.0111144	0.335737	-0.163471	-0.00493269	0.207034	0.190561	0.281965	0.193784	0.0683718	0.266985	0.373495	0.0824563	-0.00856146	0.499728	0.265731	0.37648
X28_X.285_875576.T_NHSIIplate4.CEL	-0.876118	0.225699	0.13959	-0.519639	-0.472715	-0.509055	-0.456244	-0.00893845	-0.604408	0.557255	-0.525044	-0.322849	0.159928	-0.134118	0.402405	-0.408199	0.652236	-0.26948	0.121935	-0.383193	0.317177	-0.287134	-0.0923032	-0.489113	0.269257	-0.431069	-0.536277	-0.454202	-0.555574	-0.51621	-0.541683	-0.35828	-0.245085	-0.503221	-0.256923	-0.24605	-0.31411	-0.397582	0.245125	0.0203447	-0.131774	-0.238856	0.304806	0.0866498	-0.334385	-0.313318	0.522381	-0.112707	-0.035361
X29_1006.CEL	-0.417957	-0.148091	-0.0526136	-0.108385	-0.127723	-0.0212436	-0.240526	0.183467	-0.506434	0.0121966	-0.0478173	-0.257015	0.258883	0.152775	-0.0497625	-0.264999	0.162734	0.156445	0.277586	-0.181452	0.288243	0.0322681	0.288502	0.00791368	0.125876	0.0513533	-0.279599	0.196758	-0.106434	0.0687619	0.0116191	0.000525835	0.108104	-0.0576	0.13746	-0.0313964	0.0232917	0.17039	0.0736573	0.0600686	0.0566838	0.0509245	0.19164	0.167641	0.248906	0.106197	0.200257	0.151627	0.0229615
X29_120_plate2.CEL	0.0966299	0.0781921	-0.087732	-0.0988163	0.00532453	-0.0139201	0.554605	-0.171088	0.0325015	-0.190263	0.105001	0.0411939	-0.220625	-0.0256978	-0.237559	0.271933	-0.284311	-0.30497	-0.273607	0.0216218	-0.272813	-0.130996	-0.15642	0.0672226	-0.318284	0.00267508	-0.104013	0.0421232	-0.0413916	0.0668451	-0.0413916	-0.0553256	0.0458185	-0.0246543	-0.0753015	-0.0181436	-0.0233709	-0.0476209	-0.138374	-0.284111	0.117748	-0.153734	-0.0848683	-0.327615	0.140307	-0.171567	-0.0513833	-0.333327	0.224943
X29_329_PLATE4.CEL	0.107252	-0.112783	-0.161205	-0.146227	-0.0488259	-0.193351	-0.17968	0.0215077	0.443587	-0.151224	-0.126592	-0.00808274	-0.194997	-0.116989	-0.354098	0.158913	-0.21586	-0.28065	-0.320965	0.0544447	-0.255022	-0.247328	-0.265027	-0.102507	-0.239064	-0.0712354	-0.0525493	-0.102511	-0.0525493	-0.167237	-0.044087	-0.0340991	-0.163223	-0.0533857	-0.0436851	-0.0894025	0.09788	-0.229102	-0.22788	-0.273996	-0.010258	-0.160734	-0.0895883	-0.381398	-0.0475882	-0.0571054	-0.214787	-0.317757	0.053787
X29_451_plate5.CEL	-0.0736901	-0.42229	-0.218234	-0.273993	0.100043	-0.0641091	-0.49162	-0.254317	0.0444642	-0.122605	-0.0147042	-0.0277604	-0.16973	0.0104086	-0.32749	0.0273728	-0.231434	0.0319762	-0.100927	-0.0992539	-0.129145	0.0451009	-0.127566	0.0338762	-0.211215	-0.00493761	-0.131158	-0.0721317	-0.0790352	-0.0404585	-0.17127	0.0162506	-0.0563418	0.0337011	0.0236878	-0.0244644	-0.0542732	-0.133573	-0.17315	-0.177662	-0.0641218	-0.0374658	-0.0657165	-0.231816	0.0401174	-0.106003	-0.119409	-0.185702	0.0323677
X29_639.CEL	-0.172584	-0.389449	-0.465032	-0.202768	-0.217909	-0.206213	-0.735022	-0.375237	0.358905	-0.321446	0.237288	0.0101974	-0.416285	-0.157561	-0.564897	0.469604	-0.505835	-0.231465	-0.588633	0.106442	-0.483868	-0.123768	-0.464387	0.235302	-0.611886	-0.162083	-0.00151309	-0.126248	-0.13778	-0.0786314	-0.097049	-0.0485119	-0.276063	0.134956	-0.25993	0.0250964	-0.184475	-0.239739	-0.259646	-0.441472	0.00794615	-0.204167	-0.344127	-0.607865	-0.00344941	-0.123971	-0.480537	-0.512078	0.0169975
X29_731_FFPE_Plate8.CEL	0.123111	-0.207568	-0.231971	-0.0194235	-0.165916	-0.0355569	0.326192	-0.135145	1.26311	-0.0221641	-0.206984	-0.166999	-0.0433834	-0.203952	-0.132111	-0.273557	0.0606528	-0.053172	-0.163263	-0.233912	-0.0173115	-0.0637357	-0.176077	-0.0390826	-0.0685215	-0.143056	-0.00550738	-0.126708	-0.101086	-0.0992789	-0.0954837	-0.0637357	-0.129285	-0.1497	-0.185767	-0.0125419	-0.0656671	-0.122624	-0.159012	-0.150259	-0.228035	-0.131317	-0.0333315	-0.103209	-0.262395	-0.0999626	-0.0398306	-0.146756	-0.188898
X29_M123.CEL	0.678836	-0.203877	-0.35229	0.323324	0.611488	0.480794	-0.805749	-0.282159	2.15748	-0.237659	0.305142	0.308494	-0.530818	-0.273433	-0.362759	0.135389	-0.537911	-0.124562	-0.172628	0.324559	-0.403247	0.0294922	-0.259285	0.288544	-0.33892	-0.535776	0.416139	-0.519652	0.354196	-0.186579	0.429073	0.0197956	-0.563488	0.20121	-0.430505	0.141391	0.011678	-0.357588	-0.574154	-0.279818	-0.499344	0.0125288	-0.350254	-0.57389	-0.340935	-0.18382	-0.691769	-0.568747	-0.468645
X29_M223.CEL	-0.0962482	-0.350401	-0.20228	-0.3438	-0.462122	-0.386874	-0.23548	-0.0743836	-0.436006	0.140009	-0.256408	-0.199765	-0.00638871	-0.232388	0.0513928	-0.437099	0.130869	-0.203128	0.0980677	-0.221241	-0.00931312	-0.103474	-0.017619	-0.29454	0.190963	-0.190576	-0.191994	-0.128629	-0.208488	-0.242522	-0.149491	-0.228432	-0.159425	-0.168103	-0.223938	-0.207602	-0.190935	-0.126733	0.000621674	-0.00605263	-0.218913	-0.0911377	-0.0151466	0.110566	-0.297707	-0.105491	-0.0172395	0.0913516	-0.187048
X29_M29.CEL	0.352239	-0.379862	-0.389719	-0.163984	0.105352	0.105352	-0.659183	0.0847589	-0.502859	0.00417512	0.583346	0.198468	0.667439	0.717426	0.292527	0.345882	0.29536	0.76973	0.330355	0.25933	0.574522	0.502011	0.436864	0.614905	0.417913	0.570756	-0.121257	0.550267	0.118895	0.536349	-0.0618028	0.183987	0.494422	0.318392	0.567343	0.253199	0.254067	0.208795	0.311721	0.268013	0.639904	0.235914	0.241732	0.441292	0.693813	0.189122	0.479964	0.313924	0.711283
X29_M77.CEL	-0.19067	-0.110774	-0.0240269	-0.208943	-0.201871	-0.083636	-0.258966	0.258446	-0.0701969	-0.0901643	0.215191	0.135921	0.295157	0.278745	0.273427	0.111398	-0.0274775	0.30448	0.116604	0.0739727	0.215865	0.247174	0.196755	0.222854	0.00491739	0.308698	-0.258247	0.257454	-0.14679	0.290872	-0.276365	-0.121824	0.207862	-0.0492446	0.237063	-0.0679219	-0.0106801	-0.0634831	0.0214471	-0.052493	0.263656	-0.0485243	0.130088	-0.00404019	0.239421	0.0493528	0.138927	-0.00542949	0.28156
X29_T29.CEL	-0.576359	-0.460633	-0.318936	-0.446218	-0.522147	-0.367185	-0.299075	-0.238206	-0.845089	-0.167136	-0.415687	-0.428776	-0.193142	-0.451767	-0.0699315	-0.487197	-0.140052	-0.430512	-0.171643	-0.352621	-0.211622	-0.438557	-0.230148	-0.50795	-0.024947	-0.48475	-0.363864	-0.436569	-0.409969	-0.436731	-0.335803	-0.415687	-0.35115	-0.443944	-0.374663	-0.399582	-0.36032	-0.267598	-0.270488	-0.2733	-0.293711	-0.321031	-0.237332	-0.111401	-0.314408	-0.423125	-0.193344	-0.207719	-0.321895
X29_X.199_458962.T_NHSIIplate3.CEL	-0.483223	-0.300623	-0.320361	-0.537698	-0.355711	-0.37957	-0.565301	0.0146491	-0.636424	-0.103607	-0.109458	-0.0993271	-0.067854	-0.179838	0.156786	-0.0224632	-0.145448	0.00254035	-0.220065	-0.0520351	-0.0389794	-0.160177	-0.143613	-0.0949475	-0.108152	0.0212712	-0.205193	-0.0645806	-0.197061	-0.12351	-0.211264	-0.22535	0.137967	-0.298923	-0.102747	0.0216987	-0.174782	-0.277874	-0.0280528	-0.156231	0.0129695	-0.193098	0.0140709	-0.0794237	-0.061982	-0.257067	0.0408238	-0.0482406	0.00981633
X29_X.25_481126.T_plate1NHSII.CEL	0.514161	0.642836	0.607847	1.09671	0.954945	0.848361	2.13745	0.656445	1.08113	0.556922	0.00694996	0.182304	0.755622	0.263903	0.522027	-0.195541	0.622178	0.354856	0.776263	0.0124454	0.70059	0.155926	0.667665	0.0254559	0.78525	0.738733	-0.0379794	0.627947	0.108176	0.631817	0.231433	-0.0404653	0.668483	-0.0730664	0.767268	-0.0551375	0.398371	0.475992	0.557538	0.600626	0.322822	0.25845	0.572253	0.882965	0.121941	0.282062	0.677882	0.84575	0.25776
X29_X.373_229289.T_NHSIIplate5.CEL	1.05123	-0.0821141	-0.119442	0.393809	-0.111918	0.0185636	0.268393	-0.207935	1.32345	-0.337562	-0.245268	0.0140791	-0.417575	-0.185392	-0.182169	-0.0806321	-0.387628	-0.195095	-0.516427	0.0337995	-0.430302	-0.101685	-0.446523	-0.159766	-0.48563	-0.100413	0.0430328	-0.19163	-0.105468	-0.158131	-0.117012	-0.0354516	-0.19163	-0.18706	-0.424451	-0.0748824	-0.0843962	-0.38031	-0.224063	-0.469367	-0.196101	-0.397479	-0.423311	-0.501434	-0.0497289	-0.0505321	-0.43329	-0.509628	-0.161137
X3_M205.CEL	0.210814	0.111594	0.0531647	-0.0853894	-0.46586	-0.372496	0.466859	-0.195535	-0.462262	0.195907	-0.611873	-0.404094	0.026087	-0.499094	0.562764	-0.795185	0.358959	-0.364698	-0.0379657	-0.637625	0.0934784	-0.313575	-0.130182	-0.671123	0.226929	-0.287459	-0.480188	-0.307657	-0.366424	-0.411167	-0.287723	-0.501573	-0.0853894	-0.556248	-0.139867	-0.369722	-0.388731	-0.336433	0.0667733	0.0137149	-0.37605	-0.184573	0.0153352	0.192014	-0.368297	-0.418847	0.12318	0.0540313	-0.446531
X3_M283.CEL	-0.329065	-0.293575	-0.155947	0.0633137	-0.0381983	-0.0646396	-0.31151	-0.180227	0.134363	0.0159185	-0.270012	-0.0508079	-0.355707	-0.237166	-0.242696	0.00425484	-0.258993	-0.377055	-0.349108	-0.0230174	-0.273188	-0.244404	-0.419498	-0.291308	-0.368047	-0.342433	0.158185	-0.419424	0.07712	-0.350277	0.124696	-0.0230174	-0.244909	-0.0930459	-0.337129	-0.155569	-0.127226	-0.149505	-0.164827	-0.10232	-0.215188	-0.106026	-0.265531	-0.264061	-0.252207	-0.168847	-0.366778	-0.17517	-0.252207
X3_M3.CEL	0.595672	0.557541	0.428887	1.00354	1.0046	1.25575	0.335438	0.408284	1.53679	0.0392799	0.506909	0.205558	0.351362	0.669746	0.0565157	0.559222	0.157287	0.778592	0.0139621	0.432551	0.341983	0.601451	0.341334	0.847773	-0.00258857	1.06816	0.097555	0.911897	0.234324	0.976967	0.0160866	0.131834	0.738781	0.290436	0.748774	0.336481	0.31926	0.30918	0.220118	0.164387	0.587516	0.202935	0.224298	0.28319	0.62166	0.33335	0.108495	0.380069	0.639111
X3_M51.CEL	-0.492967	1.16881	0.920398	0.895911	1.15268	0.945381	0.418009	0.654828	0.371147	0.00952957	0.708767	0.325108	0.480812	0.715334	0.115338	0.490484	0.0904822	0.724293	0.313488	0.331244	0.362511	0.478871	0.54229	0.68372	0.146235	0.863007	0.121958	0.734793	0.346262	0.754749	-0.0618082	0.319626	0.58515	0.354797	0.769116	0.14094	0.386762	0.52986	0.280741	0.332291	0.631293	0.353636	0.198523	0.502122	0.543654	0.456975	0.331614	0.489197	0.542244
X3_M97.CEL	-0.562916	2.26983	1.75197	0.682162	0.484935	0.473392	1.19575	0.797157	-0.7925	0.565597	0.317209	-0.0744297	0.973726	0.84075	0.704421	0.0517862	0.627142	0.636999	0.945971	0.138564	1.07719	0.493219	0.958755	0.487195	0.935845	1.05221	-0.424674	0.949755	-0.147577	0.841246	-0.138416	0.477608	0.992754	0.40783	1.04281	0.0713291	0.289938	0.782041	0.737678	0.624298	0.700674	0.363081	0.836178	1.05854	0.592624	0.324581	1.08396	0.799117	0.788823
X3_T3.CEL	0.16008	-0.048908	0.00208293	-0.0293918	-0.0322163	-0.0952655	0.0196792	-0.051621	-0.107243	-0.101311	0.104644	0.0516204	-0.0863546	0.0461086	-0.0615936	0.220188	-0.0828176	0.0323949	-0.169742	0.113889	-0.067203	0.0755014	-0.124239	0.207609	-0.121481	0.0767704	-0.106229	0.0406818	-0.062053	0.125296	-0.0845372	-0.0245343	0.0853993	-0.038505	0.0214239	0.0473689	0.0117105	-0.0546315	-0.0573621	-0.152957	0.127693	-0.00648472	-0.053124	-0.124373	0.203099	-0.0432914	-0.00402727	-0.187915	0.176095
X3_T46.CEL	0.103457	-0.153249	-0.158251	-0.431248	-0.549663	-0.411415	0.26148	-0.356474	-0.815709	-0.125438	-0.449185	-0.435537	-0.19835	-0.472	-0.0943879	-0.609248	-0.0574515	-0.444105	-0.155448	-0.485415	-0.213377	-0.396868	-0.230392	-0.6846	-0.0751593	-0.469787	-0.4932	-0.413219	-0.547815	-0.518496	-0.451498	-0.445809	-0.198921	-0.542571	-0.295526	-0.45003	-0.499839	-0.267166	-0.125348	-0.236719	-0.390607	-0.316177	-0.151618	-0.0842613	-0.482329	-0.465107	-0.0258652	-0.170765	-0.390315
X30_1007.CEL	0.517686	-0.211832	-0.30863	0.0471282	-0.219123	0.0732942	-0.290179	-0.319408	0.255337	-0.387894	-0.109505	-0.0670509	-0.369641	-0.196799	-0.477417	-0.0532963	-0.462242	-0.321382	-0.315379	0.0187764	-0.474826	-0.136086	-0.293107	-0.139153	-0.427631	-0.281752	-0.0832259	-0.331541	-0.0230151	-0.281752	-0.21033	-0.222209	-0.390525	-0.297021	-0.507937	-0.127309	-0.354253	-0.167537	-0.431741	-0.448675	-0.349684	-0.262347	-0.35518	-0.384489	-0.130176	-0.131516	-0.434662	-0.412499	-0.163666
X30_130_plate2.CEL	-0.298834	0.541018	0.248055	0.268259	0.192688	0.192688	-0.105175	0.0450553	-0.0156104	-0.0152245	0.0465895	-0.048337	0.0636223	0.0713631	0.0295485	0.026349	-0.0456061	0.114485	0.0480322	-0.0273795	0.0304762	0.0262507	0.085334	0.0959244	-0.0726389	0.232594	-0.133292	0.180706	-0.0294179	0.222335	-0.157239	-0.241298	0.170991	-0.101472	0.151969	-0.0683969	0.150786	0.0988855	-0.0762693	-0.00870928	0.0899245	0.0296863	0.0767753	0.180666	0.0893863	0.131426	0.0767753	0.103863	0.126243
X30_547_246683.T_plate_6.CEL	-0.309733	-0.457141	-0.469637	-0.0679217	-0.56775	-0.233555	-0.22094	-0.673674	0.461978	-0.31835	-0.294506	-0.167741	-0.305329	-0.426174	-0.352883	-0.225182	-0.296996	-0.29386	-0.500013	-0.279387	-0.373223	-0.114486	-0.402102	-0.228822	-0.319931	-0.492174	-0.0333899	-0.413235	-0.090034	-0.407328	-0.129884	-0.212451	-0.494859	-0.208014	-0.394632	-0.124675	-0.274349	-0.482125	-0.230365	-0.477401	-0.297475	-0.494047	-0.42267	-0.519558	-0.473932	-0.261541	-0.349016	-0.553026	-0.299282
X30_827_plate9.CEL	0.286882	-0.0525246	0.0803186	-0.177165	-0.161148	-0.0353671	0.106513	0.017191	-0.271594	0.00446274	0.0385458	-0.194274	0.0550461	-0.0362953	0.139404	0.0130615	0.186659	0.00180704	0.00323638	-0.0882474	0.180934	-0.0885191	0.0700486	0.0774894	0.166328	0.183057	-0.159569	0.0841487	-0.0743452	0.0848477	-0.133265	-0.0720647	0.152731	-0.0798898	0.218464	-0.0447194	-0.0731425	-0.0184499	0.108854	0.0385458	0.0906943	0.0331222	0.0489693	0.027954	-0.0014286	0.0108659	0.20883	0.0325781	0.137673
X30_M231.CEL	1.00926	0.141032	0.436218	0.549415	0.549415	0.549415	1.36407	0.175933	-0.617821	0.433627	-0.496731	-0.174025	0.338695	-0.292299	0.723465	-0.501026	0.784014	-0.0675947	0.322533	-0.419396	0.533625	-0.117501	0.252226	-0.506682	0.560896	-0.0191359	-0.175567	-0.00808278	-0.243778	-0.190192	-0.0434379	-0.417532	0.229293	-0.452801	0.228305	-0.162568	-0.152729	-0.182564	0.415245	0.303485	0.0546496	-0.195333	0.266015	0.363024	-0.19892	-0.285502	0.358405	0.295644	-0.115479
X30_M335.CEL	-1.13178	-0.291957	-0.291957	-0.743646	-0.889009	-0.870957	-0.723525	-0.597656	-1.00144	-0.363061	-0.637297	-0.581009	-0.150682	-0.509369	0.0794732	-0.698401	-0.171606	-0.411768	-0.241578	-0.565911	-0.113705	-0.428302	-0.241578	-0.636907	-0.132511	-0.406607	-0.743783	-0.472882	-0.6255	-0.533667	-0.636017	-0.608279	-0.356769	-0.692599	-0.277218	-0.60995	-0.531447	-0.495867	-0.197377	-0.377305	-0.397941	-0.629526	-0.261265	-0.224149	-0.401877	-0.617019	-0.109546	-0.405095	-0.394118
X30_T30.CEL	-0.576146	-0.27729	-0.26334	-0.028592	-0.19105	-0.257854	-0.386685	-0.224521	-0.435313	-0.014431	-0.232305	-0.0647548	-0.451765	-0.297533	-0.287411	-0.065485	-0.13401	-0.362719	-0.341081	-0.0483639	-0.364048	-0.15565	-0.40638	-0.202636	-0.303163	-0.368642	0.201717	-0.34035	0.037184	-0.28498	0.183977	-0.0925727	-0.345377	-0.207481	-0.312364	-0.0957062	-0.221592	-0.11084	-0.113019	-0.143994	-0.220184	-0.0744396	-0.237044	-0.24637	-0.195502	-0.181201	-0.244409	-0.198722	-0.186241
X30_T73.CEL	-0.158354	-0.506829	-0.457363	-0.547465	-0.420856	-0.410968	-0.489558	-0.528027	-0.523572	-0.183466	-0.414961	-0.36421	-0.179173	-0.410577	-0.173018	-0.616766	-0.14587	-0.437434	-0.224186	-0.530411	-0.290237	-0.410706	-0.144171	-0.5454	-0.0785539	-0.387375	-0.387626	-0.329661	-0.43663	-0.406579	-0.363415	-0.501301	-0.343471	-0.462537	-0.370626	-0.423677	-0.348837	-0.290595	-0.262494	-0.297597	-0.369454	-0.347004	-0.30315	-0.0503116	-0.356666	-0.345426	-0.290784	-0.159312	-0.378256
X30_X.113_692510.T_plate2NHSII.CEL	-0.780015	0.169037	0.0453491	-0.235465	-0.0648353	-0.0441782	-0.111954	0.344863	-0.741699	0.783611	-0.0721329	0.0205181	0.909467	0.211238	0.68933	-0.269787	0.84346	0.481159	1.17044	0.0284758	0.861023	0.275275	0.940586	-0.0572524	1.16757	0.449815	-0.161085	0.409629	-0.0630932	0.333179	0.113183	0.457797	0.569176	0.368501	0.491487	0.175408	0.387346	0.619309	0.653526	0.824316	0.287671	0.530148	0.818906	1.02877	0.0704242	0.30168	0.965173	0.916997	0.25238
X30_X.287_886195.T_NHSIIplate4.CEL	-0.306711	-0.0355096	-0.054889	-0.376254	-0.499136	-0.395315	-0.0939303	-0.0655551	0.49246	0.330991	-0.215201	-0.0704503	0.189955	-0.0861105	0.564319	-0.183971	0.129781	0.0583651	0.274208	-0.149459	0.0591957	-0.0285011	0.144067	-0.0153484	0.364885	0.108141	-0.281939	-0.0608727	-0.151412	0.0317993	-0.239091	-0.160944	0.0848857	-0.149307	0.14042	-0.121537	-0.152043	0.165011	0.352731	0.152498	0.0845348	-0.144219	0.32571	0.14021	0.00223062	-0.286555	0.494493	-0.0587068	-0.000814038
X31_1008.CEL	0.374403	0.00702226	0.14489	0.448768	0.496482	0.258523	0.877576	-0.0702094	-0.214808	0.114625	-0.0804499	-0.112438	0.219056	-0.0918242	-0.0126123	-0.347175	0.107925	0.00263592	0.206642	-0.300636	0.110854	-0.0775525	0.131819	-0.232462	0.0482725	0.0157225	-0.110586	-0.0759914	-0.0774161	0.0604054	-0.0515481	-0.0854307	0.0648319	-0.212169	0.0673774	-0.192633	-0.131782	-0.110419	0.105869	0.109665	-0.179092	-0.142163	0.19506	0.200885	-0.106463	0.0671024	0.215527	0.236025	-0.115746
X31_405_PLATE4.CEL	-0.479785	-0.581375	-0.56933	-0.479419	-0.418294	-0.466803	-0.785197	-0.330773	0.44185	-0.357773	0.0428294	-0.0173902	-0.203614	-0.0192847	-0.387136	0.0443017	-0.291573	-0.222376	-0.377909	0.0693098	-0.185936	-0.0259891	-0.233336	0.122298	-0.395057	-0.107785	-0.131377	-0.128585	-0.145339	-0.106161	-0.180593	0.0719545	-0.128585	0.0864125	-0.0194992	-0.0822088	-0.1309	-0.244673	-0.285723	-0.332063	-0.0142976	-0.144775	-0.407674	-0.335828	0.0608467	-0.0304754	-0.310962	-0.306634	0.0297027
X31_453_plate5.CEL	-0.215004	-0.245161	-0.421521	-0.228054	-0.51786	-0.289139	-0.562089	-0.399957	-0.441188	-0.129103	-0.184498	-0.0749755	-0.092404	-0.200681	0.0660287	-0.0833473	-0.0722552	-0.107916	-0.211897	-0.126	-0.0300451	-0.103759	-0.298827	-0.118356	-0.0545015	-0.0690569	-0.245706	-0.16217	-0.216112	-0.16785	-0.24069	-0.110388	-0.0230599	-0.193339	-0.240596	0.0532976	-0.0986781	-0.251285	-0.00342118	-0.22182	0.0172254	-0.287767	-0.0389383	-0.183481	-0.00237667	-0.237634	0.0531826	-0.268793	0.0818577
X31_641.CEL	-0.0488222	-0.521281	-0.524523	-0.111245	-0.062659	-0.152101	-0.668136	-0.39978	0.361795	-0.147833	-0.0511788	0.0425564	-0.374977	-0.0751536	-0.236563	0.0684213	-0.550442	-0.27345	-0.471556	0.0365235	-0.446868	-0.152973	-0.458361	-0.0456564	-0.474866	-0.20931	-0.0121675	-0.233526	-0.00811537	-0.0377016	-0.0526559	-0.120359	-0.24201	-0.0643564	-0.329231	-0.0405623	-0.0567561	-0.383571	-0.237527	-0.509884	0.0234591	-0.328903	-0.31392	-0.470775	-0.0189899	-0.116111	-0.287195	-0.389994	0.0290673
X31_M239.CEL	0.223653	-0.115668	-0.0492763	-0.11509	-0.166091	-0.204988	0.149274	-0.158506	0.189036	-0.113521	-0.0722893	-0.183275	-0.223924	-0.156823	-0.191799	-0.0845914	-0.19622	-0.177609	-0.221909	-0.0736907	-0.218372	-0.0740652	-0.22458	-0.143831	-0.207378	-0.182972	-0.0673609	-0.16411	-0.160552	-0.156366	-0.0604066	-0.161278	-0.204629	-0.177547	-0.225988	-0.163722	-0.187434	-0.19053	0.00995912	-0.213969	-0.0219264	-0.211626	-0.138446	-0.222356	-0.0558455	-0.132659	-0.168563	-0.222356	-0.0651847
X31_M31.CEL	-0.403489	-0.175261	-0.209473	-0.0732473	-0.132039	-0.0432303	-0.226776	0.121806	0.0145558	-0.0276456	0.527901	0.20332	0.46899	0.425518	0.173374	0.452217	0.0311385	0.65054	0.177516	0.328515	0.429884	0.429487	0.365991	0.618502	0.101872	0.583256	-0.136609	0.635079	0.0365118	0.545639	-0.178652	0.262151	0.495975	0.360346	0.409637	0.17305	0.346119	0.168924	0.318409	0.0995114	0.613676	0.217928	0.277994	0.164517	0.688272	0.327683	0.352981	0.102653	0.694517
X31_M79.CEL	0.26583	-0.0990242	-0.264613	-0.0281412	0.12825	0.31111	-0.168296	0.104563	-0.110622	-0.283097	0.00957235	-0.102244	0.08215	0.176265	-0.419232	0.0195624	-0.13036	0.119653	-0.224129	-0.159716	0.0569327	-0.0940237	0.0435225	-0.0411642	-0.412282	0.164826	-0.174179	0.194254	-0.165913	0.109058	-0.290727	-0.0534219	0.034068	-0.0455273	0.154132	-0.226158	-0.128476	-0.0426188	-0.209281	-0.195194	0.0124712	-0.00911781	-0.146479	0.045152	-0.0203226	0.119327	-0.0891352	0.0300849	-0.0297904
X31_T31.CEL	-0.731546	-0.272109	-0.25746	-0.28801	-0.182918	-0.200537	-0.588798	-0.328387	-0.823814	-0.227125	-0.384869	-0.47343	-0.0719758	-0.298026	-0.22884	-0.483541	-0.175585	-0.375592	-0.0394388	-0.578536	-0.138183	-0.390087	-0.0539087	-0.497667	-0.0170925	-0.2832	-0.438281	-0.319026	-0.333995	-0.383084	-0.383849	-0.397578	-0.133864	-0.427211	-0.0588613	-0.368186	-0.336335	-0.271998	-0.16191	-0.187712	-0.361563	-0.212632	-0.230028	-0.018104	-0.385012	-0.303273	-0.205603	-0.12102	-0.328313
X31_X.27_482240.T_plate1NHSII.CEL	1.05421	0.314889	0.304358	0.61461	0.135728	0.666655	1.43518	-0.0226134	1.02503	0.100626	0.264531	-0.0150873	0.212526	0.109168	0.0488105	0.0207785	0.190048	0.107563	0.028522	-0.0224607	0.126845	0.0663787	0.15539	0.096286	0.181208	0.382011	-0.244072	0.244701	-0.108574	0.297462	-0.178489	-0.0589626	0.186679	-0.0325648	0.313287	-0.00247536	0.0325826	0.0693036	0.059162	0.105806	0.237188	-0.112196	0.303138	0.1279	0.298744	-0.139227	0.133908	0.0514214	0.371896
X32_1009.CEL	-0.308591	0.0314492	0.131632	0.0665607	0.104763	0.104763	0.231179	0.200873	-0.671814	0.193337	-0.274925	-0.0292476	0.0446448	0.0725783	0.0282759	-0.243106	0.16095	0.0439208	0.128932	-0.197454	0.0399375	-0.0242171	0.123453	-0.120442	0.200458	-0.0344932	-0.133558	-0.0210314	-0.124157	-0.16343	-0.0946237	-0.111354	0.0211883	-0.129646	0.096123	-0.244054	0.0283652	0.112478	0.10823	0.112084	0.0503504	0.0660205	0.142527	0.153504	-0.0158295	-0.036616	0.215252	0.118347	0.0909908
X32_34_FFPE_PLATE1.CEL	0.36279	-0.446062	-0.346894	-0.153412	0.152851	0.152568	-0.33387	-0.248966	0.949895	-0.276832	0.153184	0.0948358	-0.439445	-0.212523	-0.504186	0.322618	-0.486653	-0.386478	-0.50696	0.132231	-0.53176	-0.161203	-0.447311	0.0568411	-0.588553	-0.323542	0.0733045	-0.313892	-0.184255	-0.217684	-0.213716	-0.11871	-0.389358	0.0106421	-0.373027	-0.11039	-0.15138	-0.418251	-0.378808	-0.520307	-0.168766	-0.225574	-0.377851	-0.664212	-0.144118	-0.0985238	-0.611278	-0.453671	-0.132856
X32_C8_253474.T_plate6_3.CEL	0.487255	0.920819	0.587362	0.890302	0.573185	0.309905	1.30579	0.250501	-0.0531686	0.58472	-0.365861	-0.0386959	0.445246	0.169199	0.783197	-0.458717	0.812498	0.206729	0.526303	-0.215706	0.520368	0.15213	0.394497	-0.252786	0.664042	0.287615	-0.247131	0.234283	-0.173052	0.199781	-0.168221	-0.165994	0.405455	-0.168197	0.332301	-0.114906	0.0461036	0.204517	0.555984	0.5712	0.0483174	0.126439	0.632853	0.618041	0.150059	0.0324634	0.907293	0.497763	0.421675
X32_M337.CEL	-0.480609	-0.458396	-0.406232	-0.736077	-0.963002	-0.649133	-0.619228	-0.330239	-0.736077	-0.293729	-0.620799	-0.594531	0.00729648	-0.530992	0.0693645	-0.816962	-0.00207766	-0.371553	-0.0907212	-0.710373	0.10371	-0.469869	-0.182617	-0.569477	-0.0246403	-0.327091	-0.63168	-0.366618	-0.628424	-0.460243	-0.640562	-0.51524	-0.477902	-0.582433	-0.313923	-0.680889	-0.447487	-0.361102	-0.255812	-0.285487	-0.375053	-0.407489	-0.168627	-0.054514	-0.525748	-0.384983	-0.0314679	-0.150018	-0.469623
X32_T32.CEL	0.391746	0.149562	0.140184	-0.139838	-0.758258	-0.480108	0.927866	-0.233828	-0.768722	-0.0777441	-0.851206	-0.587692	-0.139201	-0.787469	0.3101	-0.980203	0.176028	-0.435476	-0.0862493	-0.902696	-0.0217321	-0.609008	-0.25088	-0.761525	0.294781	-0.505698	-0.771981	-0.486095	-0.631798	-0.614746	-0.59674	-0.691081	-0.168408	-0.647074	-0.115803	-0.750718	-0.462174	-0.453968	0.0260681	-0.192679	-0.448167	-0.56151	-0.176218	0.0220592	-0.687103	-0.559531	0.103633	-0.0610362	-0.563113
X32_T75.CEL	0.481078	-0.0958815	-0.132161	-0.456087	-0.524176	-0.38288	0.280465	-0.183937	-0.31439	-0.360086	-0.486664	-0.589702	-0.294299	-0.381812	-0.272536	-0.684393	-0.262952	-0.487002	-0.311892	-0.590803	-0.336909	-0.516961	-0.297461	-0.635529	-0.306742	-0.449652	-0.465479	-0.360086	-0.507036	-0.479171	-0.448497	-0.566996	-0.289282	-0.575741	-0.332905	-0.542227	-0.524828	-0.389162	-0.266407	-0.343578	-0.373755	-0.390594	-0.282557	-0.205203	-0.417424	-0.38704	-0.234868	-0.249023	-0.417424
X32_X.115_693244.T_plate2NHSII.CEL	-0.52507	0.241359	0.0724439	-0.519642	-0.234693	-0.296828	-0.304685	-0.191514	-0.89641	0.623615	-0.315238	-0.0576343	0.448631	0.0335043	1.12273	-0.151454	0.788533	0.443802	0.432828	0.0647193	0.455625	0.390461	0.363837	0.0675886	0.788888	0.23713	-0.493738	0.287801	-0.233256	0.0270956	-0.173445	-0.0518611	0.532597	-0.160934	0.449009	-0.251625	0.160054	0.253063	0.895428	0.51049	0.335868	0.19358	0.911875	0.644861	0.0593214	-0.0654337	0.98913	0.480646	0.478479
X32_X.289_910473.T_NHSIIplate4.CEL	-0.726288	1.42378	0.984418	0.837431	0.247739	0.307054	1.16759	0.5941	-0.548397	0.43481	-0.0577127	-0.0887273	0.318231	0.271875	0.334011	-0.478446	0.420971	0.207563	0.388587	-0.17312	0.259223	0.0498113	0.378011	-0.0606134	0.492793	0.259229	-0.184981	0.16108	-0.232034	0.164819	-0.0611476	-0.231606	0.343275	-0.249654	0.237693	0.00416782	-0.0221665	0.15175	0.276956	0.433776	0.0774841	0.0590729	0.347243	0.51761	0.0116082	-0.00432432	0.435053	0.436217	0.104516
X33_1010.CEL	-0.54335	0.143753	0.168779	-0.186434	0.526973	0.199525	0.0486332	-0.0027426	-0.787784	0.16875	-0.0901076	-0.131274	0.401811	0.100643	0.121797	-0.233373	0.318167	0.201007	0.44913	-0.133104	0.347416	0.00366741	0.461826	-0.18151	0.448326	0.177301	-0.277284	0.0814082	-0.0753985	0.144381	-0.172509	0.132906	0.262253	-0.00574458	0.266701	-0.111431	-0.00299462	0.33529	0.1583	0.39205	-0.0105446	0.374253	0.260413	0.592521	0.0947869	0.189947	0.360327	0.521083	-0.0285284
X33_133_plate2.CEL	0.150647	-0.361277	-0.506236	-0.288935	-0.296238	-0.0784824	-0.29772	-0.275932	0.130692	-0.346732	-0.105419	-0.185977	-0.246153	-0.159459	-0.514542	0.0561027	-0.355267	-0.0361067	-0.397948	-0.106631	-0.275463	-0.00986685	-0.340908	0.0736805	-0.42193	-0.23082	0.00502858	-0.247474	-0.0327004	-0.18041	-0.0201271	-0.138607	-0.20727	-0.129793	-0.227496	-0.00360387	-0.123231	-0.315411	-0.341767	-0.390477	-0.113473	-0.159615	-0.380066	-0.431708	-0.115686	-0.122238	-0.507821	-0.2921	-0.155249
X33_407_PLATE4.CEL	-0.610129	-0.340653	-0.364443	-0.307588	-0.125586	-0.17621	-0.741736	-0.340653	-0.533213	-0.193129	0.297627	0.140356	-0.0823096	-0.122842	-0.221707	0.323263	-0.235017	0.0267429	-0.282128	0.204428	-0.14454	0.0470368	-0.255189	0.419889	-0.267759	0.185012	-0.178618	0.191252	-0.194149	0.21462	-0.198464	-0.109552	-0.0497153	-0.0490494	-0.0875511	-0.0109288	-0.0582186	-0.187151	-0.091546	-0.220944	0.301967	-0.108896	-0.0368188	-0.207405	0.397033	-0.209628	0.060645	-0.298458	0.307021
X33_455_plate5.CEL	-0.471802	-0.268443	-0.385959	-0.0330167	-0.280056	-0.293712	-0.400304	-0.444513	-0.0428719	-0.446665	0.177772	0.0316767	-0.382525	-0.108095	-0.248636	0.309824	-0.323938	-0.228814	-0.41586	0.0778993	-0.357931	-0.147245	-0.422221	0.01735	-0.443816	-0.0198504	-0.0905077	-0.0790734	-0.0914727	-0.00906318	-0.158159	-0.0731684	-0.357048	-0.0733799	-0.337954	-0.132331	-0.0985533	-0.23519	-0.278298	-0.332923	0.104608	-0.271308	-0.483379	-0.5395	-0.0480551	-0.227059	-0.374232	-0.517392	0.026233
X33_643.CEL	0.217017	0.0253191	-0.158013	0.089614	0.121652	-0.0445923	-0.284689	-0.0465442	0.240367	-0.409914	-0.0138405	-0.00236792	-0.431897	-0.0913396	-0.492107	0.0666073	-0.506	-0.320734	-0.54744	-0.0514473	-0.495624	-0.245656	-0.40772	-0.087045	-0.669347	-0.24836	0.0850798	-0.132289	-0.000535687	-0.0417439	-0.0425062	-0.200825	-0.361996	-0.0145571	-0.183876	-0.157829	-0.16026	-0.273466	-0.449701	-0.305116	-0.191297	-0.168016	-0.428096	-0.580025	0.00568793	-0.153764	-0.403548	-0.503726	-0.19202
X33_735_FFPE_Plate8.CEL	0.755152	1.04782	0.782536	0.496354	0.0253619	0.228134	2.03138	0.649253	0.0964751	0.52491	-0.485685	-0.0588031	0.41846	-0.289952	0.865236	-0.454319	0.667187	-0.119498	0.60529	-0.252505	0.476122	-0.00812369	0.463568	-0.415632	0.76153	-0.121266	-0.120501	-0.183642	0.00336921	-0.207199	0.128536	-0.191359	0.265984	-0.272133	0.133678	-0.238717	-0.0715589	0.251612	0.548211	0.368494	-0.193294	0.0851856	0.474744	0.437979	-0.390837	-0.0248206	0.551174	0.297241	-0.268535
X33_M127.CEL	0.161268	0.910517	0.630491	0.546424	0.97381	0.738619	0.801257	0.478117	0.584173	0.114516	0.37976	0.1565	0.641343	0.758219	0.476365	0.43205	0.232148	0.569131	0.289935	0.0120251	0.462835	0.403637	0.559069	0.56785	0.211112	0.905551	-0.191564	0.891276	-0.0413225	0.804254	-0.134389	0.0602677	0.915965	0.237687	0.968992	0.245284	0.178162	0.391063	0.383985	0.405141	0.801502	0.145878	0.445514	0.584074	0.832171	0.305061	0.613548	0.482099	0.816618
X33_M255.CEL	-0.245379	-0.0765007	-0.104448	-0.43358	-0.963229	-0.712088	-0.208167	-0.467201	-0.610058	0.0688566	-0.531082	-0.553093	-0.0138842	-0.427496	0.682593	-0.630015	0.190473	-0.214327	-0.0250374	-0.525286	0.0240542	-0.262217	-0.140266	-0.641396	0.17213	-0.420542	-0.496101	-0.29607	-0.502666	-0.475371	-0.480365	-0.530111	-0.0984827	-0.669887	-0.0982451	-0.354778	-0.360761	-0.410811	0.246589	-0.182136	-0.248878	-0.345034	0.0143811	-0.0453566	-0.347836	-0.340612	0.18816	-0.214972	-0.256095
X33_M33.CEL	0.955582	1.34639	0.857415	0.687466	0.992031	1.00691	2.18225	0.413125	1.49276	0.183807	0.855472	0.338043	0.836152	1.01398	0.679146	0.679084	0.289221	1.03061	0.706605	0.373963	0.814115	0.814681	0.770681	1.00954	0.331631	1.22118	-0.0956436	1.1864	0.256223	1.10648	0.0732745	0.47116	1.08505	0.776182	1.15656	0.433692	0.533957	0.585994	0.655842	0.399329	1.18794	0.305163	0.758345	0.479112	1.02756	0.662934	0.747579	0.556743	1.28482
X33_M81.CEL	-0.668841	-0.220816	-0.413604	-0.475681	-0.41936	-0.222453	-0.401645	-0.167951	-0.813487	-0.543375	-0.0829748	-0.302098	-0.0915823	0.0272352	-0.32067	-0.178503	-0.349858	0.0393868	-0.201032	-0.258734	-0.107559	-0.237414	-0.127411	-0.255907	-0.343847	-0.0526968	-0.387825	-0.0668419	-0.364051	-0.115631	-0.442083	-0.210014	-0.131267	-0.197116	-0.0917418	-0.331318	-0.254124	-0.228666	-0.315469	-0.245332	-0.0714047	-0.199798	-0.325717	-0.138737	-0.127662	-0.0793361	-0.252618	-0.0609024	-0.139429
X33_T33.CEL	0.213487	-0.00245881	0.027188	-0.15052	-0.321392	-0.205344	0.64078	0.0220513	-0.863486	0.157081	-0.290994	-0.267615	-0.00347969	-0.269747	0.180645	-0.310844	0.105566	-0.273808	-0.0232838	-0.304213	0.00514317	-0.198743	-0.0168826	-0.293199	0.0974027	-0.175249	-0.182231	-0.156139	-0.117364	-0.175243	-0.0411834	-0.162224	-0.0153738	-0.125538	-0.0349841	-0.135928	-0.0476698	-0.0459886	0.113188	-0.0133487	-0.101958	-0.0271435	0.0912458	0.0552209	-0.110661	-0.146673	0.0615812	0.006029	-0.097398
X33_T76.CEL	-0.86204	-0.607614	-0.484378	-0.662621	-0.681811	-0.606261	-0.523495	-0.511943	-1.18929	-0.244831	-0.612858	-0.645051	-0.160278	-0.52583	-0.174497	-0.889459	-0.182505	-0.522152	-0.00544318	-0.711899	-0.207009	-0.734823	-0.0953197	-0.810409	-0.0729514	-0.413845	-0.600632	-0.477328	-0.586359	-0.561793	-0.588157	-0.513311	-0.368311	-0.639451	-0.424766	-0.51784	-0.485856	-0.25105	-0.322448	-0.188478	-0.464236	-0.365271	-0.263145	-0.0918813	-0.41958	-0.496782	-0.177649	-0.214036	-0.39994
X33_X.203_461669.T_NHSIIplate3.CEL	-0.535149	-0.206389	-0.246604	-0.374354	-0.420193	-0.265163	-0.435335	-0.247909	-0.867758	0.0575291	-0.152431	-0.12519	0.0836098	0.0671948	0.177927	-0.175201	0.117132	0.00408688	0.0239676	-0.155263	0.163078	-0.129405	0.0368629	-0.0912314	0.141042	-0.0513016	-0.204818	-0.0339825	-0.215605	-0.0516513	-0.174773	-0.0264342	0.070086	-0.0388569	-0.0521646	-0.250397	-0.0152864	-0.0582741	0.193636	0.0527	0.0828202	-0.0129103	0.156375	0.0558337	-0.0553201	-0.0330427	0.281143	0.107119	0.169731
X33_X.29_485995.T_plate1NHSII.CEL	-0.729847	0.144687	0.144687	-0.58808	-0.730137	-0.694285	0.185516	0.160986	-0.439364	0.64072	-0.307912	-0.152785	0.583393	-0.144473	1.61201	-0.582984	0.747142	0.315278	0.622466	-0.00540561	0.708349	0.359428	0.525708	-0.0406339	0.941885	0.242554	-0.787283	0.385711	-0.655878	0.206445	-0.359008	-0.241219	0.509638	-0.3355	0.302766	-0.096621	0.0353796	0.256705	1.0671	0.496338	0.421727	0.0206397	0.931564	0.661854	0.182442	-0.252222	1.29567	0.519514	0.430218
X33_X.377_101985.T_NHSIIplate5.CEL	-0.324266	-0.276367	-0.198819	-0.00883407	0.0517711	-0.223156	-0.217439	-0.0504235	0.149678	-0.175571	-0.168568	-0.0306938	-0.02777	-0.130853	0.110334	-0.0693737	-0.188552	-0.0237762	-0.329004	0.0973624	-0.02417	-0.0104895	-0.313746	-0.0814454	-0.27677	-0.122037	0.0151613	-0.0850214	-0.0216118	-0.058516	-0.0215571	-0.127137	-0.114019	-0.257474	-0.0958782	-0.125197	-0.0258563	-0.264372	0.106489	-0.262109	0.182382	-0.141124	-0.0893212	-0.288979	0.183618	-0.0375049	-0.0216121	-0.218099	0.345343
X34_1011.CEL	-0.505206	-0.293579	-0.212118	0.110597	0.283008	0.155961	-0.318181	-0.0195488	-0.0578828	-0.143668	0.0854269	0.0232839	0.0851008	0.0064957	-0.0312129	0.0752621	-0.129194	0.0784476	-0.149334	-0.0580089	0.0159749	-0.0148101	-0.0347205	0.205916	0.0478871	0.119656	0.055203	0.193481	0.0380533	0.119086	-0.0871056	0.00579478	-0.00877491	-0.069542	-0.0368857	0.00774154	-0.0125425	0.0443166	-0.068396	0.130744	0.0228233	-0.0146627	-0.0371093	0.0278687	0.0308371	-0.0218735	-0.0237057	0.0344658	0.0810724
X34_36_FFPE_PLATE1.CEL	0.0243149	-0.0860492	-0.0412755	0.160944	0.0744531	-0.206223	-0.103432	-0.294447	0.379074	-0.164362	-0.134245	-0.0407306	-0.438717	-0.332247	-0.273335	-0.0569056	-0.329687	-0.447513	-0.532191	0.026423	-0.433102	-0.272031	-0.479461	-0.197071	-0.451382	-0.359205	0.00563361	-0.319814	-0.00815239	-0.254449	-0.0636468	-0.140057	-0.290871	-0.103222	-0.364091	-0.135174	-0.180516	-0.297432	-0.315686	-0.392834	-0.284913	-0.279876	-0.451632	-0.511551	-0.271597	-0.206073	-0.466848	-0.45691	-0.311385
X34_C10_259255.T_plate6_3.CEL	0.180398	-0.0751546	-0.146376	0.14075	-0.200433	0.0430048	0.247119	-0.209863	0.271461	-0.285384	0.0121091	0.0110697	-0.2797	-0.139158	-0.351175	0.0676116	-0.33521	-0.284151	-0.511058	-0.0506045	-0.331779	-0.229618	-0.422039	0.0528933	-0.423746	-0.113869	0.106152	-0.103265	0.131145	-0.0708249	0.0448239	-0.0823181	-0.159662	-0.00165174	-0.160193	-0.25664	-0.192346	-0.122151	-0.302613	-0.208998	-0.0688513	-0.207117	-0.366388	-0.36988	-0.104918	-0.0557436	-0.350908	-0.331531	0.0123936
X34_M263.CEL	-0.381138	-0.390747	-0.355062	-0.295104	-0.207963	-0.278768	-0.172379	-0.341896	-0.454318	-0.160075	-0.232071	-0.237591	-0.0500855	-0.288368	-0.0955807	-0.309672	-0.10847	-0.223393	-0.137004	-0.2162	-0.0503723	-0.175728	-0.150821	-0.347322	-0.134562	-0.314709	-0.131872	-0.316852	-0.178121	-0.31966	-0.187991	-0.202501	-0.204072	-0.330865	-0.198291	-0.141907	-0.23038	-0.189219	-0.131531	-0.136819	-0.242748	-0.128436	-0.20289	-0.0490957	-0.261165	-0.127996	-0.20746	-0.0495172	-0.273371
X34_M339.CEL	0.323358	-0.208272	-0.237272	-0.469347	-0.089593	-0.263518	0.143151	-0.279831	0.308457	-0.375143	-0.289334	-0.443441	-0.0633918	-0.278857	-0.289193	-0.472709	-0.240937	-0.337492	-0.164552	-0.447666	-0.101861	-0.388337	-0.101451	-0.410433	-0.143551	-0.117031	-0.396084	-0.104988	-0.403227	-0.274728	-0.318045	-0.351537	-0.284899	-0.416228	-0.251195	-0.429788	-0.367861	-0.255396	-0.216239	-0.35123	-0.218992	-0.361087	-0.186791	-0.114884	-0.263511	-0.338703	-0.145287	-0.164187	-0.283231
X34_T34.CEL	-1.00694	-0.518507	-0.518507	-0.798118	-0.924436	-0.974221	-0.636851	-0.403987	-1.15726	-0.0454895	-0.536632	-0.36738	-0.0552846	-0.448667	0.317691	-0.675263	0.0333702	-0.492291	-0.0461558	-0.481117	-0.0498138	-0.431821	-0.139324	-0.594712	0.265234	-0.449278	-0.525174	-0.461847	-0.540886	-0.489767	-0.472107	-0.41031	-0.136017	-0.484491	-0.287855	-0.451372	-0.425685	-0.340558	0.0686568	-0.124948	-0.293413	-0.409095	0.077257	0.0312654	-0.423417	-0.518857	0.120847	-0.0331779	-0.329811
X34_X.117_707087.T_plate2NHSII.CEL	-0.33098	0.0673436	0.123281	-0.0613699	0.207232	-0.19247	0.0430479	-0.110671	-0.778453	0.0564809	-0.171519	-0.17482	0.329678	0.0973685	0.0855733	-0.129806	0.0681877	-0.00734227	0.0721466	-0.117138	0.186691	-0.203402	0.115758	-0.172395	0.183879	0.123296	-0.212233	0.0398113	-0.15247	-0.0204958	-0.0469592	-0.0246161	0.162881	-0.0520273	0.161165	-0.151197	0.0132604	0.20818	0.0721995	0.19369	0.077772	-0.054648	0.212898	0.221375	0.0535354	0.0011248	0.255107	0.259773	0.131744
X34_X.291_681185.T_NHSIIplate4.CEL	0.294368	0.907215	0.76129	0.197003	-0.156808	-0.156808	1.56677	0.157592	-0.0929289	0.795407	-0.544554	-0.21424	0.624141	0.01731	1.00127	-0.524545	0.859951	0.172231	0.87815	-0.232766	0.772164	0.0956476	0.548822	-0.525768	0.875133	0.235896	-0.630713	0.371514	-0.44208	-0.0931067	-0.438972	-0.432219	0.404596	-0.305641	0.313591	-0.552438	-0.133514	-0.0365574	0.663141	0.272295	0.522277	-0.247416	0.813955	0.461174	0.117102	-0.272046	0.999211	0.36513	0.363646
X35_135_plate2.CEL	-0.158448	-0.415361	-0.402404	0.117064	0.0538722	0.0512933	-0.485271	-0.382991	1.22891	-0.411826	0.0801961	-0.0250165	-0.292	-0.035725	-0.481871	0.170563	-0.370898	-0.134359	-0.507874	-0.0363462	-0.289044	-0.138351	-0.448841	0.075857	-0.486062	-0.206999	-0.0717996	-0.180244	-0.160038	-0.142012	-0.118657	-0.0323295	-0.394533	-0.0661082	-0.258358	0.042168	-0.265345	-0.283117	-0.338893	-0.347663	-0.178555	-0.245916	-0.443635	-0.456763	-0.187478	-0.115985	-0.547609	-0.444147	-0.0830753
X35_409_PLATE4.CEL	-0.674257	-0.00471761	-0.0412913	-0.520011	0.083356	-0.509806	-0.561828	0.201458	-1.08276	0.294026	0.115729	-0.078073	0.30199	0.27618	0.188861	0.114927	0.25283	0.0758864	0.27265	0.00116938	0.338996	0.0428242	0.356037	0.107071	0.428666	0.20868	-0.126586	0.122473	0.00726457	0.123671	-0.0291811	0.174371	0.196614	0.14338	0.250898	-0.00518795	0.106859	0.285284	0.271818	0.233635	0.163928	0.23289	0.353069	0.331744	0.18487	0.0229214	0.378708	0.167125	0.289975
X35_457_plate5.CEL	-0.721805	-0.460422	-0.412276	-0.493448	-0.863348	-0.57996	-0.757365	-0.189568	-1.28011	0.243534	-0.401677	-0.278215	0.0569333	-0.182543	0.566053	-0.372494	0.405611	0.0467116	0.229859	-0.303345	0.224004	-0.053513	-0.112763	-0.25828	0.406737	-0.191509	-0.416313	-0.247922	-0.439312	-0.265079	-0.400133	-0.27081	-0.083918	-0.232381	-0.0790271	-0.230373	-0.171642	-0.129269	0.185696	0.228194	-0.143379	-0.0648024	0.243381	0.382812	-0.271725	-0.284662	0.37803	0.165546	-0.0549366
X35_645.CEL	0.675867	0.819926	0.800736	1.34492	1.34191	1.37611	2.49741	0.813619	0.781896	0.305117	-0.113498	0.0791733	0.519313	0.365916	0.280776	-0.141703	0.384928	0.416908	0.492733	-0.0686282	0.53939	0.220893	0.406649	0.0960627	0.367697	0.581437	-0.220814	0.608226	-0.160778	0.580471	-0.181356	-0.158527	0.483045	-0.161642	0.541024	-0.119088	0.235142	0.36279	0.282793	0.476669	0.00814696	0.106257	0.142203	0.555098	-0.0982201	-0.0417017	0.210541	0.496826	-0.107236
X35_737_FFPE_Plate8.CEL	-0.438501	1.33532	0.633732	-0.150955	-0.577219	-0.349231	0.458919	0.178075	-0.734504	0.547192	-0.308116	-0.000302302	0.476039	0.124511	0.405998	-0.334286	0.729233	-0.0258074	0.538857	-0.0820303	0.497463	-0.0752847	0.3959	-0.274593	0.690503	-0.100798	-0.273484	0.0933432	-0.159854	-0.144296	-0.159854	-0.126868	0.391187	0.106547	0.313614	-0.207628	0.0219182	0.354332	0.309844	0.416934	0.00269313	0.200386	0.392904	0.754235	-0.195069	-0.0659291	0.691982	0.53926	-0.0209321
X35_835_plate9.CEL	0.00712941	0.733771	0.57606	0.236889	-0.150182	-0.11636	1.28333	0.642481	-0.76324	0.516704	-0.324341	-0.160633	0.441394	0.0186889	0.69618	-0.315014	0.52519	0.0327766	0.52859	-0.229206	0.396433	0.0700206	0.614263	-0.0427734	0.879634	0.269207	-0.354609	0.236889	-0.308674	0.0817295	-0.302605	-0.267086	0.420873	-0.0302537	0.401491	-0.124795	0.119753	0.239998	0.513206	0.496599	0.18641	0.14209	0.561701	0.503778	-0.030939	0.0114249	0.665729	0.341502	0.350384
X35_M129.CEL	0.209221	-0.0271195	-0.0997524	0.380786	0.369761	0.678162	-0.285948	0.0376399	0.402647	-0.270358	0.735839	0.752151	-0.25272	0.140805	-0.620726	1.08543	-0.530464	0.103715	-0.327893	0.884688	-0.329283	0.373441	-0.191856	0.803162	-0.378709	0.0478264	0.345433	0.242679	0.394423	0.369657	0.281898	0.250644	-0.0876745	0.46018	0.056339	0.266836	0.571224	-0.215491	-0.321961	-0.365955	-0.0452953	0.315099	-0.192955	-0.752542	0.0843481	0.459517	-0.49418	-0.473963	0.102704
X35_M271.CEL	-0.341524	-0.268491	-0.26234	-0.123658	-0.33636	-0.288497	-0.225113	-0.204345	-0.190224	-0.0255927	-0.0968033	-0.0450064	-0.208226	-0.132507	-0.0432985	-0.0158186	-0.0781098	-0.214855	-0.150191	0.103965	-0.142941	-0.113241	-0.122279	-0.103388	-0.0276106	-0.126598	-0.0482209	-0.10297	-0.0721249	-0.0954029	0.0485746	-0.0727038	-0.204348	-0.0718637	-0.231241	-0.105333	-0.0985161	-0.0828662	-0.0904267	-0.0734747	-0.147252	-0.0409101	-0.0325492	-0.0996284	-0.127191	-0.160556	-0.118698	-0.180461	-0.154979
X35_M35.CEL	0.136049	0.363966	0.25325	-0.0561061	0.512309	0.486237	0.0923395	0.33637	-0.909811	0.0300287	0.675994	0.260221	0.764932	0.78552	0.236097	0.474171	0.209186	0.841566	0.598588	0.192703	0.613054	0.582625	0.644804	0.8367	0.308827	1.04169	-0.0488974	0.96152	0.206393	0.938501	-0.0239055	0.534394	0.932257	0.545571	0.916012	0.233116	0.520262	0.589108	0.3876	0.405091	0.87705	0.428672	0.510889	0.501711	0.81373	0.568337	0.563034	0.487794	0.875926
X35_M83.CEL	-0.337725	1.01452	1.32341	1.10259	1.14236	1.14236	2.09738	0.875818	-0.19794	0.567992	-0.0509235	-0.266404	1.0955	0.582608	1.17116	-0.441282	1.13396	0.984	1.23106	-0.364879	1.29528	0.521656	0.898841	0.111837	1.0615	0.856892	-0.420722	0.795448	-0.241399	0.700328	-0.29373	-0.0332746	1.05448	-0.111268	1.13002	-0.1286	0.237967	0.536151	0.656445	0.940108	0.320398	0.502755	0.569663	1.5142	0.163012	0.490221	1.03918	1.35768	0.446143
X35_T35.CEL	-0.687146	0.0857745	-0.0850292	-0.510091	-0.645661	-0.608015	-0.186697	-0.25365	-0.827964	0.0789399	-0.392122	-0.308765	-0.132323	-0.392635	0.127607	-0.42003	0.0702737	-0.342575	-0.154391	-0.319171	-0.13307	-0.303827	-0.158566	-0.465204	0.0594195	-0.218285	-0.523136	-0.174395	-0.470493	-0.255955	-0.419173	-0.29686	-0.13814	-0.449845	-0.142143	-0.284523	-0.258187	-0.201937	0.031127	-0.114677	-0.271783	-0.266556	-0.0339099	0.110282	-0.251789	-0.293411	0.141744	-0.0330502	-0.212502
X35_X.205_463199.T_NHSIIplate3.CEL	-0.758297	-0.111035	0.186493	-0.438267	-0.342336	-0.201975	0.237765	0.0360352	-0.807212	0.572896	-0.23531	-0.291039	0.83089	0.00108047	0.722765	-0.531546	0.762164	0.309576	0.850019	-0.124819	0.777544	0.122933	0.719503	-0.267059	0.836236	0.0867184	-0.277153	0.297562	-0.0571625	0.191898	-0.00665544	-0.153	0.657015	-0.126941	0.59488	-0.10047	-0.0503894	0.298738	0.562059	0.603725	0.216633	0.200478	0.667325	0.944469	0.0417525	-0.143138	0.907894	0.759321	0.269264
X36_1013.CEL	0.423566	-0.178656	-0.175073	-0.315851	-0.246414	-0.246414	-0.318573	-0.29292	0.200336	-0.265826	-0.000680298	0.0420798	-0.141857	-0.0193141	0.125026	0.0324793	-0.118151	0.0840942	-0.239053	-0.0424156	-0.190822	-0.00289488	-0.115088	0.16932	-0.118296	0.0952101	-0.234277	0.101122	-0.195347	0.107477	-0.234277	-0.21096	-0.108379	-0.0198295	-0.0655181	-0.130935	-0.110135	-0.330161	0.138769	-0.0985235	0.151869	-0.285485	0.117395	-0.242262	0.127033	-0.163127	0.143073	-0.0889655	0.201248
X36_38_FFPE_PLATE1.CEL	-0.203774	-0.109193	0.107418	-0.265352	0.216257	-0.0669155	-0.0647109	0.175277	-0.653017	0.139953	-0.0120443	-0.0387837	0.283003	0.152819	0.153099	0.0945779	0.142812	0.0780116	0.162687	-0.00271959	0.167053	0.142043	0.172066	0.14638	0.253978	0.286135	-0.227	0.311446	-0.134902	0.254992	-0.0293951	-0.0482881	0.315248	-0.0481021	0.18949	-0.0287873	0.0216603	0.131759	0.0755941	0.122604	0.181725	-0.130113	0.323377	0.154145	0.137462	-0.0974805	0.300338	0.0184411	0.048349
X36_893_260069.T_plate6_3.CEL	-0.0100971	-0.200147	-0.102629	-0.0471105	0.156627	0.096139	-0.152864	-0.273503	-0.568432	-0.266976	0.0930002	0.0534683	-0.0267417	0.0350785	-0.215855	0.0421503	-0.127563	-0.00162624	-0.251916	0.0870986	-0.0412839	-0.00977623	0.00639146	0.229806	-0.245006	0.213911	-0.0755727	0.152294	-0.0372476	0.254304	-0.0604046	-0.108802	0.096929	-0.080524	0.119156	-0.17421	0.0589465	-0.0652028	-0.0761386	-0.114836	0.178402	-0.149077	-0.0947462	-0.11871	0.288881	0.0152248	-0.135145	-0.105676	0.184828
X36_M279.CEL	-0.502169	-0.502728	-0.283492	-0.515568	-0.361826	-0.361826	-0.241966	-0.216038	-0.405922	0.0937885	-0.276657	-0.210261	-0.00380615	-0.212055	0.0162175	-0.311085	0.107204	-0.327629	-0.116341	-0.190985	-0.0389708	-0.186758	-0.0673322	-0.317146	0.0588801	-0.35848	-0.143112	-0.315627	-0.126334	-0.244102	-0.0803777	-0.101652	-0.0969106	-0.10707	-0.212463	-0.191042	-0.245162	-0.209897	0.0522564	-0.135456	-0.174952	-0.0611947	0.00995899	0.0152213	-0.174597	-0.138097	0.00352033	0.0372261	-0.146932
X36_M341.CEL	0.0728738	0.0573478	0.0326682	-0.1005	-0.307858	-0.258146	-0.119792	-0.125282	-0.391547	-0.136704	-0.294744	-0.311145	-0.0886525	-0.284648	-0.0682214	-0.471864	-0.14357	-0.316741	-0.167868	-0.195901	-0.197519	-0.342946	-0.187589	-0.381052	-0.0533674	-0.297435	-0.258759	-0.242086	-0.243996	-0.341087	-0.162616	-0.349167	-0.293011	-0.329998	-0.14568	-0.297871	-0.320541	-0.253198	-0.207306	-0.229593	-0.25841	-0.284966	-0.119694	-0.0827044	-0.241216	-0.218502	-0.0918332	-0.108995	-0.195235
X36_X.119_707950.T_plate2NHSII.CEL	0.0788747	-0.322485	-0.322485	-0.0677558	0.212438	-0.121693	-0.212933	-0.1935	0.356631	-0.557891	0.23566	-0.0301686	-0.724104	-0.21226	-0.752522	0.182884	-0.69941	-0.381766	-0.728438	0.0656063	-0.780871	-0.165655	-0.75385	0.0789468	-0.739038	-0.144565	0.0997815	-0.167836	-0.120163	-0.0536394	-0.030585	-0.0424015	-0.439177	-0.0384311	-0.554269	-0.0848805	-0.0385639	-0.309689	-0.590814	-0.585482	-0.353047	-0.218262	-0.658704	-0.79233	-0.103976	-0.154953	-0.809782	-0.762418	-0.180367
X36_X.293_810101.T_NHSIIplate4.CEL	-0.248076	-0.0272962	-0.177977	-0.336343	-0.336343	-0.248076	-0.172311	0.0635645	-1.16773	0.42396	-0.0979635	-0.178576	0.210265	0.0564545	0.142979	-0.381212	0.305578	0.190358	0.420065	-0.139637	0.193765	-0.0356327	0.368432	-0.255032	0.480889	-0.0844963	-0.0990235	-0.0753606	-0.0990235	-0.140297	-0.137049	-0.143905	0.101736	-0.0350702	-0.0582997	-0.0631361	-0.0654209	0.296829	-0.0648011	0.332876	-0.361505	0.0277585	0.174771	0.407543	-0.430495	0.0544179	0.174771	0.350963	-0.276655
X37_1014.CEL	0.29607	0.0651142	0.0895566	0.0884566	0.205947	0.0884566	-0.0303321	-0.071174	-0.121134	-0.236341	0.0545961	-0.0407858	-0.0499616	-0.121088	-0.121062	0.0668344	-0.254253	-0.0139304	-0.310634	-0.0860311	-0.0695813	-0.0128621	-0.252181	0.101416	-0.32523	0.0172319	-0.207659	0.0166791	-0.192201	0.0870458	-0.233957	-0.172544	0.0501333	-0.0996813	0.0549702	0.0477191	-0.143362	-0.104167	-0.116518	-0.179767	0.219457	-0.0996165	-0.21226	-0.15757	0.101632	-0.0978774	-0.0658894	-0.199292	0.137234
X37_137_plate2.CEL	0.162751	-0.160028	-0.140267	-0.14919	0.00941372	-0.183549	0.07408	-0.40269	0.702269	-0.120735	-0.165349	-0.135798	-0.370631	-0.293446	-0.058188	0.006291	-0.30867	-0.337769	-0.342358	-0.000241887	-0.353967	-0.124265	-0.37599	-0.215541	-0.23404	-0.12501	-0.261085	-0.184326	-0.376614	-0.0851246	-0.262508	-0.195854	-0.151385	-0.19323	-0.22685	-0.0318925	-0.192272	-0.466097	-0.206805	-0.438746	0.0274032	-0.226409	-0.224907	-0.27059	-0.0352544	-0.317692	-0.216635	-0.471942	0.0995485
X37_337_PLATE4.CEL	-1.08857	-0.194484	-0.338055	-0.738077	-0.550976	-0.788407	-0.188158	-0.264184	-0.996684	0.361339	-0.481964	-0.25723	0.410354	-0.106319	0.530388	-0.338067	0.576337	0.0719448	0.316104	-0.14788	0.405556	0.0921611	0.21749	-0.123158	0.653922	-0.00360275	-0.539879	-0.110996	-0.475597	-0.300939	-0.363408	-0.160996	0.28481	-0.19098	0.186057	-0.15491	-0.106579	-0.0409388	0.465164	0.227572	0.148982	-0.0805491	0.464972	0.450428	-0.00726267	-0.15248	0.583175	0.221079	0.238098
X37_459_plate5.CEL	0.0126199	-0.444487	-0.420726	-0.287724	-0.506124	-0.315302	-0.589952	-0.361797	-0.631863	-0.232224	0.0059286	-0.0874185	-0.401848	-0.149407	-0.320401	-0.0391642	-0.372147	-0.203155	-0.336944	-0.0844356	-0.39003	-0.133836	-0.332836	-0.0921897	-0.335019	-0.231334	-0.121549	-0.218268	-0.212612	-0.168913	-0.219949	-0.209043	-0.228129	-0.216962	-0.266858	-0.0302537	-0.153339	-0.28446	-0.242946	-0.349167	-0.166315	-0.246602	-0.323934	-0.493763	-0.109124	-0.118209	-0.344149	-0.312459	-0.0732034
X37_739_FFPE_Plate8.CEL	-0.845052	-0.240543	-0.0981041	-0.485379	-0.0765812	-0.516704	-0.413681	-0.09775	-1.374	0.842823	-0.610051	-0.342907	0.563276	-0.134184	0.757969	-0.768091	1.03718	-0.0197751	0.857642	-0.407821	0.647979	-0.105461	0.436539	-0.600275	1.05728	-0.327524	-0.23851	-0.222896	-0.288213	-0.471342	-0.220711	-0.0956364	0.301772	0.0546025	0.095246	-0.346529	0.143115	0.215482	0.610318	0.587792	-0.104636	0.220375	0.785977	0.887431	-0.303376	0.0168064	0.92974	0.657629	-0.189745
X37_837_plate9.CEL	-0.215436	-0.405004	-0.399311	-0.411996	-0.392652	-0.333734	-0.0990762	-0.374766	-0.0928706	-0.169985	0.00394824	0.0516177	-0.208452	-0.280909	-0.0895842	-0.00918231	-0.284127	-0.136159	-0.299794	0.0996596	-0.313726	-0.157856	-0.320232	-0.124839	-0.0823425	-0.135814	-0.413932	-0.176774	-0.310825	-0.191905	-0.330048	-0.128737	-0.23032	-0.116806	-0.287344	-0.195576	-0.195774	-0.144595	-0.154437	-0.217509	-0.125839	-0.254187	-0.166533	-0.278306	-0.172589	-0.265452	-0.168661	-0.270416	-0.104494
X37_M131.CEL	0.0649565	0.00839512	-0.14909	0.394888	0.897619	0.751206	-0.454088	-0.0847474	1.68791	-0.160371	0.558192	0.514744	-0.283312	-0.0600971	-0.418403	0.872524	-0.4199	0.200205	-0.28036	0.464343	-0.305838	0.206379	-0.320695	0.568125	-0.450654	0.0737467	0.463675	0.0663204	0.390437	0.0687303	0.395832	0.387839	-0.122216	0.46577	-0.0190312	0.463719	0.272306	0.0738958	-0.153474	-0.139816	-0.00347882	0.0568599	-0.0496973	-0.588464	0.268824	0.381286	-0.398309	-0.541255	0.119876
X37_M85.CEL	-1.12875	0.188956	0.584998	-0.951742	-0.934997	-0.777456	-0.407167	0.309512	-0.743883	0.779674	-0.300629	-0.493755	1.14657	0.34233	1.36056	-0.494757	0.996949	0.747126	1.20647	-0.436764	1.24875	0.150542	0.918862	-0.0228028	1.28772	0.436205	-0.770846	0.497068	-0.506813	0.230578	-0.501228	0.230041	0.657965	0.0838682	0.753422	-0.12933	0.128675	0.21063	0.901974	0.899301	0.244021	0.0662058	1.04222	1.30091	0.231857	0.2307	1.54738	0.973038	0.544944
X37_X.207_467310.T_NHSIIplate3.CEL	-0.65029	-0.311169	-0.331185	-0.65029	-0.239305	-0.589655	-0.125441	0.0812624	-1.42663	0.701279	-0.381288	-0.235502	0.653629	-0.0675381	0.911734	-0.505783	0.904559	0.304638	0.755679	-0.0496185	0.779361	0.113175	0.498182	-0.42313	0.969443	0.0580563	-0.281365	0.0556119	-0.047743	-0.241825	-0.0239749	-0.0431542	0.213813	0.0184271	0.0754657	-0.139269	0.0581898	0.134576	0.655516	0.598284	0.0601886	0.303503	0.677723	1.02127	-0.2099	0.155691	0.806174	1.03194	-0.0877676
X37_X.33_491773.T_plate1NHSII.CEL	-0.851742	-0.231564	-0.287947	-0.497044	-0.406638	-0.497044	-0.783807	0.0635793	-1.05505	0.191915	-0.0952649	-0.0826629	0.485791	0.293488	0.776083	-0.110768	0.491305	0.376605	0.510121	-0.0881114	0.651271	0.0693225	0.552308	-0.0473346	0.561728	0.358478	-0.382445	0.262842	-0.145853	0.167618	-0.182498	-0.00164371	0.45823	-0.0161832	0.432108	-0.225583	0.0126053	0.0595933	0.485527	0.362045	0.367253	0.175486	0.664942	0.591515	0.330279	-0.0696888	0.719999	0.62098	0.478913
X37_X.381_111482.T_NHSIIplate5.CEL	-0.0206891	0.0555916	0.117106	-0.26814	-0.0778572	-0.0915481	0.41515	0.0555916	0.202216	0.0936897	-0.150143	-0.0859343	-0.0520173	-0.0885477	0.30019	-0.0325385	-0.0860722	0.0683444	-0.0475987	-0.116003	0.0512489	0.0666964	0.00340884	-0.118617	0.00216659	0.0156964	-0.115861	-0.102504	-0.083097	-0.0792373	-0.0243423	-0.0816383	0.11813	-0.097007	0.0854166	-0.0224962	-0.0994412	-0.19745	0.19538	-0.0816383	0.178885	-0.169839	-0.00291506	-0.0492367	0.0337053	-0.0431986	0.143464	0.0150341	0.185621
X38_1015.CEL	-0.0158739	-0.347432	-0.460083	-0.372536	-0.462395	-0.278934	-0.513447	-0.162049	0.3782	-0.280623	-0.144104	-0.140754	-0.288158	-0.240762	-0.29923	-0.0954172	-0.266649	-0.225605	-0.256123	-0.18138	-0.346373	-0.0907827	-0.25786	-0.192143	-0.324742	-0.354848	-0.193918	-0.359348	-0.229833	-0.232763	-0.277297	-0.295317	-0.2921	-0.345366	-0.36241	-0.196848	-0.258817	-0.315415	-0.303775	-0.36755	-0.278215	-0.183644	-0.236485	-0.285283	-0.161771	-0.0591456	-0.281848	-0.156497	-0.0938033
X38_138_plate2.CEL	0.405965	-0.381017	-0.379386	-0.161451	0.181	-0.144642	-0.422118	-0.511921	1.38429	-0.314579	0.242614	0.137467	-0.305474	0.0372937	-0.492873	0.366292	-0.53853	-0.23693	-0.50021	0.145048	-0.376419	-0.0898166	-0.41754	0.175863	-0.515696	-0.215906	0.117192	-0.233543	0.0935215	-0.143657	0.0858744	0.104061	-0.268942	-0.0210206	-0.376594	0.0570975	-0.1329	-0.250968	-0.355074	-0.373483	0.0698677	-0.235212	-0.433409	-0.717836	0.0371668	-0.195763	-0.539129	-0.517573	0.0526433
X38_40_FFPE_PLATE1.CEL	-0.224017	-0.380002	-0.256629	-0.370568	-0.278945	-0.162293	-0.474428	-0.460088	0.0673527	-0.199988	0.017422	-0.112199	-0.331142	-0.257736	-0.286368	0.0241338	-0.368162	-0.178718	-0.330591	-0.10119	-0.212762	-0.031091	-0.414434	0.0219994	-0.348636	-0.264187	-0.0402019	-0.272935	-0.156632	-0.175784	-0.173416	-0.0130748	-0.147805	-0.0753586	-0.313621	-0.00330365	-0.0669373	-0.283303	-0.253892	-0.271937	-0.15804	-0.162367	-0.338846	-0.391314	-0.088965	-0.0541407	-0.30873	-0.301728	-0.0774076
X38_D2_267613.T_plate6_3.CEL	-0.284581	-0.452883	-0.290531	-0.248335	-0.361589	-0.270079	-0.389722	-0.3344	0.00699947	-0.363394	0.108285	-0.168396	-0.229473	-0.0922559	-0.267849	0.0409227	-0.287545	-0.104673	-0.462286	-0.14469	-0.220386	-0.0727323	-0.394863	-0.0124418	-0.444	0.0304617	-0.12545	-0.123476	-0.201529	-0.0617232	-0.182042	-0.0138943	-0.179587	-0.0306021	-0.202452	-0.104562	-0.191927	-0.128257	-0.352798	-0.220736	0.00280553	-0.103372	-0.344598	-0.25061	-0.0206856	-0.0878794	-0.327057	-0.22131	-0.00451289
X38_M343.CEL	-0.466433	-0.216496	-0.32805	-0.36633	-0.350664	-0.327673	-0.266792	-0.204957	-0.332429	-0.0664648	-0.210508	-0.131687	-0.136109	-0.203607	-0.0690433	-0.254284	-0.11091	-0.187012	-0.180823	-0.20555	-0.150831	-0.191263	-0.168209	-0.208193	-0.182161	-0.244522	-0.165529	-0.240364	-0.17388	-0.216652	-0.164789	-0.250108	-0.239027	-0.177413	-0.203868	-0.155504	-0.150806	-0.179382	-0.13082	-0.172225	-0.136937	-0.19546	-0.170926	-0.142748	-0.106008	-0.177663	-0.123115	-0.100442	-0.144878
X38_T38.CEL	0.501626	0.0123882	-0.0112275	0.0777602	-0.00174263	0.0170546	0.0659514	-0.0780997	0.480062	-0.0778397	0.00811404	0.117453	-0.179428	-0.0835058	-0.130409	0.100154	-0.17095	-0.21006	-0.139405	0.0471914	-0.185726	-0.0500017	-0.0653374	0.0106097	-0.149827	-0.204369	0.0913537	-0.125129	0.0200452	-0.12831	-0.0199116	0.0704191	-0.0599816	-0.0174144	-0.149217	0.00275227	-0.00494387	-0.040412	-0.0536596	-0.0307107	-0.0947962	-0.0689809	-0.0785695	-0.235376	-0.020901	-0.0141632	-0.118772	-0.235376	-0.00458201
X38_T81.CEL	-0.111838	-0.0748456	-0.0544521	-0.128735	-0.0459723	-0.235723	-0.0929148	-0.284377	-0.377734	-0.131061	-0.350407	-0.221552	-0.276868	-0.292719	-0.172405	-0.244217	-0.14759	-0.397706	-0.25143	-0.142704	-0.262057	-0.306413	-0.309599	-0.343416	-0.226751	-0.377238	-0.122015	-0.410805	-0.230989	-0.383487	-0.0316237	-0.199698	-0.233843	-0.269179	-0.256424	-0.21184	-0.172269	-0.293299	-0.0803617	-0.254541	-0.238288	-0.103003	-0.355211	-0.197119	-0.369815	-0.166961	-0.233419	-0.172991	-0.239443
X38_X.121_711135.T_plate2NHSII.CEL	-1.27793	-0.0116286	-0.278987	-0.526207	-0.597266	-0.704221	-0.346161	-0.118758	-0.773071	0.725233	-0.39463	-0.0595819	0.507366	0.321497	0.520276	-0.497563	0.87364	0.380467	0.838236	0.0868559	0.560978	0.142367	0.620102	-0.282473	0.960801	0.124941	-0.292137	0.107509	-0.154039	-0.0636348	-0.0395544	0.00390412	0.271407	-0.107749	0.20709	-0.167478	0.160766	0.301123	0.476487	0.733777	0.319574	0.160491	0.683896	0.791926	0.143	0.158256	0.780676	0.791022	0.309205
X38_X.295_825965.T_NHSIIplate4.CEL	-0.635929	-0.119626	-0.00410658	-0.373531	-0.388907	-0.283976	-0.119379	-0.032953	-0.997519	0.00199012	-0.149725	-0.16512	0.145784	0.0128738	0.187815	-0.328348	0.167257	0.285672	0.18193	-0.155476	0.173823	0.109475	0.106872	-0.0287817	0.176299	0.224415	-0.170912	0.0910317	-0.20304	0.0984946	-0.172001	-0.0782797	0.253185	-0.0859404	0.00691268	0.06108	-0.0811018	0.158191	0.17396	0.239011	-0.0136852	0.0256199	0.181037	0.371477	-0.139485	-0.0560347	0.294567	0.259987	-0.0436286
X39_1016.CEL	-0.308683	0.20014	0.271772	0.264727	0.339309	0.259564	-0.284282	-0.270111	-0.300184	-0.0930329	0.270583	0.183656	0.0686357	0.141949	-0.185582	0.274297	-0.160671	0.114778	0.0981835	0.146582	-5.44e-05	0.0727543	0.211279	0.309956	-0.062304	0.363679	-0.179762	0.251475	0.122171	0.338069	-0.093709	-0.0405185	0.328211	0.0855836	0.385952	-0.0130889	0.152852	0.24591	0.0416624	-0.069668	0.460264	0.0536169	0.0672712	0.00975994	0.429633	0.00768783	-0.0238596	-0.0561503	0.332446
X39_247_FFPE_PLATE3.CEL	0.00453733	-0.508886	-0.551711	-0.052551	-0.29815	-0.167406	-0.457142	-0.298494	0.053578	-0.299127	-0.429875	-0.200758	-0.339483	-0.273213	-0.368381	-0.0379561	-0.30594	-0.456277	-0.333081	-0.242384	-0.430145	-0.302091	-0.383061	-0.427507	-0.307447	-0.552738	0.296371	-0.593069	0.121414	-0.472031	0.166389	0.0385355	-0.541853	0.0616253	-0.609272	-0.24164	-0.20726	-0.0552336	-0.529716	-0.199283	-0.584896	-0.016491	-0.543784	-0.415653	-0.579513	-0.178986	-0.509109	-0.350558	-0.68
X39_339_PLATE4.CEL	0.592732	-0.235659	-0.0717794	0.229079	0.026773	0.0859162	-0.333297	-0.113513	0.615033	-0.0943043	-0.0539619	-0.130258	-0.0482982	-0.133422	-0.139391	0.0486543	-0.189491	-0.0893262	-0.209875	-0.0719586	-0.0703145	-0.0926012	-0.123263	-0.00437724	-0.211113	0.0085432	0.0339609	0.0165393	-0.0056531	0.0562667	-0.00911328	0.0323288	-0.0937539	0.0122302	-0.0798977	0.0355371	-0.0185981	-0.0208838	-0.159548	-0.121842	-0.00282538	-0.120537	-0.161046	-0.221211	0.0255056	-0.00217337	-0.118078	-0.223608	0.0370795
X39_461_plate5.CEL	-0.44472	-0.120725	0.0251906	-0.544647	-0.422982	-0.362752	-0.0246666	0.254965	-0.889189	-0.0482161	-0.189399	-0.271112	0.140815	0.169394	0.00220752	-0.180064	0.0802667	0.135413	0.0739636	-0.215382	0.125437	0.0462042	0.127362	-0.186208	0.0967514	0.05752	-0.278552	0.0117622	-0.140038	-0.038671	-0.250679	-0.167441	-0.00343194	-0.191294	-0.000939949	-0.185841	-0.0184063	0.0461691	0.0326881	0.0222627	0.00305525	-0.128122	0.174565	0.212958	0.100857	-0.123054	0.158238	0.283044	-0.00497615
X39_649.CEL	0.605298	0.878338	0.713699	0.639427	-0.186175	0.0067595	1.1852	0.200378	-0.393892	0.521858	-0.306252	-0.0303323	0.46663	0.11083	0.603786	-0.428829	0.593041	0.277062	0.550054	-0.229652	0.515004	0.163452	0.398541	-0.200566	0.827489	0.284882	-0.39838	0.2702	-0.306444	0.214529	-0.32314	-0.21971	0.299564	-0.204024	0.300158	-0.225973	0.0027522	0.121732	0.595235	0.641234	0.236441	0.0102598	0.618935	0.786994	0.0671613	-0.0898541	0.772155	0.678976	0.255813
X39_741_FFPE_Plate8.CEL	-0.21442	-0.170404	-0.0821376	-0.196349	-0.257216	-0.116961	-0.0250876	0.331055	-0.672244	0.570766	-0.30887	0.0831662	0.399154	-0.0677418	0.206604	-0.551055	0.540842	-0.131219	0.563303	-0.163622	0.391081	-0.161061	0.331192	-0.535057	0.586519	-0.48088	0.125633	-0.25888	0.0580549	-0.52008	0.0950485	0.13893	0.0731065	-0.0189074	0.142999	-0.035843	0.24078	0.373261	0.198992	0.564932	-0.298929	0.338917	0.187902	0.555416	-0.408009	0.333439	0.268508	0.477754	-0.459359
X39_839_plate9.CEL	-0.184142	0.346539	0.0413359	0.255911	0.506782	0.0361635	-0.138725	-0.0715603	0.566045	-0.376879	0.310144	0.0138088	-0.2862	0.0988057	-0.483268	0.415704	-0.514559	-0.110417	-0.592396	0.166278	-0.301988	0.0103796	-0.445381	0.439406	-0.560436	0.142444	-0.013429	0.0452415	-0.0970513	0.164218	-0.180352	0.0560951	-0.207247	-0.0517326	-0.0782421	-0.0870028	-0.0367541	-0.27688	-0.387757	-0.431426	0.214234	-0.0128092	-0.396911	-0.491849	0.24268	-0.0853677	-0.388472	-0.549609	0.0187266
X39_M133.CEL	3.01738	1.87435	2.00826	2.53143	2.18116	2.05045	4.06607	1.27215	1.52145	0.718082	-0.0475973	-0.0962439	1.35561	0.633636	1.28293	-0.256434	1.23465	1.25756	1.13931	-0.21732	1.3511	0.657303	1.11387	0.315728	1.16696	1.14484	-0.165137	0.997764	0.00960083	1.00794	-0.198952	0.106945	1.23737	-0.0697632	1.44466	0.0416938	0.322645	0.667599	1.01681	1.33505	0.520979	0.512153	0.620989	1.70736	0.323017	0.219211	1.14793	1.53128	0.250947
X39_M39.CEL	-0.150097	-0.113184	-0.0896311	-0.0523646	0.139679	-0.0523646	-0.268234	0.0334909	1.33464	0.098849	0.100178	0.0964259	0.0948642	0.149586	0.0306137	0.0265206	0.132807	0.327924	0.0144347	0.00701839	0.10459	0.23812	0.0733145	0.280364	-0.0337346	0.140719	0.0266182	0.16468	0.102995	0.130956	-0.0454737	0.0336588	0.138523	0.0314274	0.0218531	0.104929	0.0073511	-0.0754263	-0.0368357	-0.0877016	0.0581936	0.0833331	-0.0782916	0.0880663	0.0380897	0.228672	-0.0839497	0.0406076	0.0253127
X39_M87.CEL	-0.468484	-0.281953	-0.524091	-0.281672	-0.217016	-0.191539	-0.484867	-0.212697	0.0969573	-0.422704	0.318152	0.0105196	-0.206409	0.17999	-0.358403	0.319602	-0.539078	0.17206	-0.491736	0.175686	-0.252217	0.0429058	-0.38	0.243753	-0.547019	0.0880982	-0.0590833	0.0671814	-0.0730693	0.145565	-0.256598	-0.104681	-0.137337	-0.0925358	-0.0967465	0.0249869	-0.241254	-0.144706	-0.303927	-0.240437	0.0812095	-0.131351	-0.285919	-0.404119	0.118844	-0.0530788	-0.377777	-0.299268	0.189787
X39_T39.CEL	-0.0553082	0.231797	0.0824237	-0.41656	-0.574255	-0.238347	1.1768	-0.0979373	-0.862319	-0.0222282	-0.661416	-0.574075	-0.0206386	-0.486449	0.008841	-0.77669	0.00642149	-0.543502	0.0815493	-0.753733	-0.135184	-0.550638	-0.0679341	-0.741866	0.167062	-0.357283	-0.590132	-0.35897	-0.621285	-0.512757	-0.591663	-0.525007	-0.226676	-0.554364	-0.107045	-0.50498	-0.399606	-0.156231	-0.180143	0.0276794	-0.27441	-0.329957	-0.168854	0.0391748	-0.489947	-0.479922	-0.022347	-0.120825	-0.491239
X39_X.209_471441.T_NHSIIplate3.CEL	0.0853547	-0.561256	-0.351584	-0.38203	-0.259156	-0.253283	-0.703982	-0.32054	0.56716	-0.345001	0.0226817	-0.0532382	-0.38191	-0.0950907	-0.505999	0.177755	-0.568138	-0.234629	-0.431107	0.10816	-0.509094	-0.210202	-0.417501	-0.0273597	-0.529649	-0.222433	-0.100887	-0.169938	-0.0916061	-0.208958	-0.104356	-0.0623116	-0.373107	-0.103426	-0.335638	-0.0732485	-0.26381	-0.213418	-0.395566	-0.395002	-0.136363	-0.204934	-0.442304	-0.454887	-0.15661	-0.215582	-0.573238	-0.321327	-0.221753
X39_X.35_505182.T_plate1NHSII.CEL	-0.208772	0.292271	0.474374	-0.18557	0.73186	0.105872	-0.028006	0.686721	-1.49034	0.76149	0.0224496	0.122754	1.0703	0.478432	0.983885	-0.120991	0.938205	0.363049	0.82589	0.238132	1.00387	0.206357	0.921514	0.0927021	1.00258	0.548503	-0.206045	0.755431	0.0652754	0.391662	0.0476291	0.361825	0.980659	0.345035	0.940601	0.0963346	0.637842	0.585807	0.964587	0.779309	0.625505	0.522937	0.980875	0.873954	0.548617	0.162358	1.17305	0.798915	0.679852
X39_X.383_119256.T_NHSIIplate5.CEL	-0.0114203	-0.179621	-0.337932	-0.257387	-0.504669	-0.128523	-0.476258	-0.363989	0.746403	-0.297514	0.0453126	-0.0991057	-0.474909	-0.290421	-0.293576	0.12297	-0.416001	-0.318612	-0.42896	-0.0849551	-0.474909	-0.0904515	-0.333115	-0.124961	-0.517496	-0.346978	0.0234344	-0.297332	-0.00762065	-0.280112	-0.0613328	-0.250092	-0.345202	-0.103723	-0.444427	-0.119496	-0.0939575	-0.464152	-0.310755	-0.391502	-0.173457	-0.273576	-0.556543	-0.595003	-0.121815	-0.0884892	-0.518573	-0.465324	-0.0934024
X4_M213.CEL	-0.37662	-0.245472	-0.212013	-0.278023	-0.168892	-0.26723	-0.404886	-0.233007	-0.392715	-0.0091555	-0.0760051	-0.12375	-0.068703	-0.119107	-0.116702	-0.114677	-0.0388762	-0.13998	-0.125056	-0.123173	-0.101168	-0.0791259	-0.126681	-0.103251	-0.129164	-0.175692	-0.167963	-0.191744	-0.124262	-0.150256	-0.131985	-0.083441	-0.125208	-0.0896153	-0.136743	-0.102962	-0.130374	-0.121816	-0.0770359	-0.135645	-0.0459359	-0.120762	-0.061615	-0.110607	-0.0226362	-0.0514886	-0.123319	-0.170918	-0.0871898
X4_T4.CEL	-0.071146	-0.234283	-0.0431669	0.0530738	0.335707	-0.00282744	-0.0573486	-0.14272	0.445053	0.0875708	0.119468	0.157372	-0.196972	0.0951008	-0.16345	0.227546	-0.174186	-0.109625	-0.159614	0.236183	-0.291328	0.000527951	-0.157546	0.206833	-0.190832	-0.114184	0.168621	-0.0967345	0.134578	0.00493611	0.223959	0.176733	-0.0804143	0.15262	-0.209741	0.052941	0.0478779	0.137994	0.031988	-0.0585215	0.0935602	0.0478779	-0.102934	-0.126288	0.113003	0.131308	-0.108058	-0.164597	0.0689512
X40_1017.CEL	-1.03183	-0.112901	-0.298267	-0.701444	-0.953433	-1.03085	-0.725379	-0.278743	-0.564159	0.478417	-0.430366	-0.333761	0.151557	-0.115304	0.637755	-0.34838	0.586337	-0.00212695	0.227287	-0.105438	0.280589	-0.118493	0.101484	-0.336791	0.593408	-0.0682352	-0.700604	-0.0160708	-0.632729	-0.20797	-0.605668	-0.380054	-0.00553428	-0.429862	-0.140297	-0.31061	-0.437443	-0.124855	0.301365	0.297911	-0.146487	-0.223365	0.225273	0.395902	-0.119195	-0.372058	0.514519	0.187779	0.0717634
X40_140_plate2.CEL	-0.175465	0.320142	0.0600504	-0.0189171	-0.165532	-0.272933	0.183958	-0.0674834	-0.36656	-0.230387	0.0698717	-0.0926491	-0.020143	0.0307216	0.177362	0.152022	-0.0435688	0.012294	-0.228839	-0.0810102	-0.0172289	4.03e-05	-0.306756	0.0768803	-0.115779	0.0440961	-0.308053	0.0383507	-0.298376	-0.00646868	-0.173923	-0.0469862	-0.0685065	-0.126317	-0.0369566	-0.134965	-0.158307	-0.187238	0.127221	-0.185208	0.0418289	-0.125486	-0.0298867	-0.206814	0.134832	-0.444478	0.146943	-0.397943	0.111502
X40_42_FFPE_PLATE1.CEL	0.698903	-0.450438	-0.169946	0.203064	0.187527	0.0875191	-0.0702161	-0.169191	-0.0742461	-0.386055	-0.0281304	-0.0748778	-0.490957	-0.045921	-0.458978	0.0924852	-0.459548	-0.249704	-0.56496	-0.0144067	-0.458972	0.0496727	-0.528609	0.109439	-0.603557	-0.46195	0.193713	-0.29491	0.0996242	-0.251443	0.104064	-0.0611863	-0.341781	-0.00241142	-0.299222	-0.241026	-0.116408	-0.360263	-0.417284	-0.429023	-0.29146	-0.225252	-0.521015	-0.533603	0.00946928	0.0459339	-0.537471	-0.454489	-0.138616
X40_557_286666.T_plate_6.CEL	-0.103463	0.776939	0.419159	0.208889	-0.195188	-0.257286	0.135126	0.146308	-0.224522	0.080831	0.0187652	0.0636256	0.0148271	0.0952619	0.495324	0.130644	0.139574	0.203546	0.0316241	0.0728654	0.204949	0.162033	0.0134068	0.050736	0.193336	0.0266267	-0.185727	0.0781273	-0.313608	0.0573209	-0.151394	-0.0553002	0.0123988	-0.159212	0.0617117	-0.107142	0.0685639	-0.0887993	0.189497	0.109783	0.0571617	-0.0727061	0.168056	0.185363	0.0948229	-0.142709	0.22452	0.0579195	0.263471
X40_M345.CEL	-0.629301	0.128043	0.0305295	-0.135456	-0.296686	-0.263001	0.0272888	-0.234349	-0.455907	-0.153232	-0.196716	-0.334816	-0.0557676	-0.207974	-0.211089	-0.366197	-0.107917	-0.279618	-0.26291	-0.183284	-0.0957238	-0.221262	-0.28574	-0.327127	-0.225833	-0.231863	-0.218264	-0.295404	-0.243733	-0.260873	-0.183507	-0.243612	-0.154376	-0.372509	-0.202535	-0.187474	-0.219855	-0.152597	-0.178616	-0.223115	-0.179323	-0.156072	-0.302713	-0.123243	-0.193372	-0.277278	-0.150453	-0.124164	-0.274734
X40_T40.CEL	0.891031	0.552464	0.687007	-0.0979534	-0.472385	0.0342541	1.4685	0.0196182	-1.04634	0.000495567	-0.509417	-0.591342	0.0635229	-0.499903	0.0736289	-0.875293	0.201707	-0.419059	0.283505	-0.693046	0.0879952	-0.395039	0.13665	-0.67432	0.279818	-0.402477	-0.517373	-0.370046	-0.433611	-0.434664	-0.406905	-0.434183	-0.0932418	-0.472385	-0.0492783	-0.486643	-0.24325	-0.276205	0.0979386	0.0313675	-0.23931	-0.19455	-0.11165	0.215851	-0.537819	-0.342384	0.139507	0.11737	-0.340191
X40_T83.CEL	-0.126666	-0.129266	-0.0875165	-0.375445	-0.4365	-0.355279	0.0808913	-0.127635	-0.560491	0.0364679	-0.360908	-0.272851	-0.190692	-0.319289	-0.0401352	-0.349141	-0.179398	-0.40615	-0.180799	-0.314853	-0.257018	-0.320654	-0.185964	-0.406493	-0.0688033	-0.379781	-0.294171	-0.31315	-0.276979	-0.375495	-0.238266	-0.210214	-0.288377	-0.386942	-0.227342	-0.344736	-0.211411	-0.20288	-0.0233371	-0.200814	-0.220207	-0.19819	-0.149927	-0.14821	-0.221416	-0.204635	-0.111011	-0.146316	-0.209636
X40_X.123_716167.T_plate2NHSII.CEL	-0.964919	0.498502	0.756942	-0.262414	-0.442239	-0.278428	1.12671	0.615517	-0.643556	0.914209	-0.141387	-0.143112	0.808631	0.143369	1.15016	-0.201448	0.891501	0.545093	0.807357	0.0409056	0.810668	0.343921	0.681166	0.0601473	0.992887	0.493601	-0.475996	0.53379	-0.2002	0.278212	-0.0102281	0.117604	0.676038	-0.0867891	0.630557	0.0599032	0.227196	0.366078	0.987469	0.600242	0.536833	0.199613	1.0055	0.590381	0.426272	0.0486621	1.14112	0.45159	0.554011
X40_X.297_835221.T_NHSIIplate4.CEL	-0.826553	-0.331351	-0.247716	-0.769682	-0.446506	-0.646702	-0.926273	-0.465386	-1.07901	0.0584818	-0.297536	-0.193531	0.0968545	0.0546364	0.00731527	-0.418618	0.173741	-0.0701081	0.424644	-0.238933	0.0931129	-0.259098	0.307117	-0.33863	0.441223	-0.119933	-0.530445	0.0219924	-0.551288	-0.223806	-0.385416	-0.227611	0.10029	-0.334375	0.103104	-0.193128	-0.282941	-0.0818697	0.165289	0.0776263	0.0804465	-0.125184	0.272994	0.235173	-0.121709	-0.274235	0.279276	0.18938	0.0176963
X41_1018.CEL	0.195643	0.0926747	0.05016	0.0985443	0.0309117	0.109154	0.094789	-0.376887	-0.186337	-0.287231	0.388194	0.185898	-0.26158	0.0396183	-0.27678	0.290836	-0.289419	0.0565608	-0.431027	0.124171	-0.308964	0.0189214	-0.235161	0.271526	-0.32805	0.184143	-0.0554087	0.171499	-0.0167366	0.189493	-0.144429	-0.0421971	-0.15279	0.0298121	-0.121889	-0.0308488	-0.0577119	-0.0917134	-0.0393434	-0.269753	0.218569	-0.32253	-0.24863	-0.45468	0.208462	-0.048519	-0.197925	-0.365306	0.192962
X41_341_PLATE4.CEL	1.30018	0.470492	0.676219	0.925418	0.875176	0.596633	1.91934	0.400553	0.163342	0.106596	0.184626	0.112808	0.202113	0.195523	0.161639	0.196325	-0.101555	0.14926	-0.00740235	0.125999	0.190444	0.222584	0.0387183	0.206811	-0.0928746	0.3898	0.0672326	0.262503	0.191455	0.356942	0.171575	-0.0422286	0.344113	0.125597	0.355197	0.0434808	0.00254652	0.091521	0.123586	-0.0266366	0.28398	0.0424455	0.0046923	0.0233301	0.340872	0.0104976	0.0374361	0.141223	0.362306
X41_463_plate5.CEL	-0.13533	-0.117796	-0.113573	0.166119	-0.171335	0.074486	-0.165406	0.00599216	0.0310351	-0.142506	-0.0599032	-0.122434	-0.0699678	-0.11622	-0.128635	-0.0112823	-0.144164	-0.0260847	-0.103924	-0.0493219	-0.0846523	-0.0616632	-0.0685882	0.0248011	-0.133741	0.0262876	-0.093061	-0.0547081	-0.0643635	-0.00110966	-0.0771222	-0.152036	0.0307037	-0.148225	0.0590266	0.128669	-0.0967393	-0.198953	0.0240238	-0.104944	0.0097504	-0.155259	0.00543922	-0.0295	0.025288	0.0491427	-0.0430744	-0.00822881	0.053634
X41_651.CEL	0.789369	1.31644	1.00998	0.819127	0.0384121	0.205365	2.06073	0.416204	-0.768207	0.205769	0.0324358	-0.0110339	0.265088	0.073948	0.223583	-0.0616996	0.191022	0.0134028	0.181553	-0.0396891	0.227511	0.0263541	0.188237	-0.020836	0.244613	0.221418	-0.156091	0.134075	-0.0598144	0.133847	-0.165161	-0.0479119	0.188293	-0.151759	0.153659	-0.0520677	0.0590508	0.113735	0.21345	0.118981	0.0850616	-0.0464492	0.214	0.163335	-0.00986272	-0.0108597	0.251711	0.0662862	0.0158735
X41_743_FFPE_Plate8.CEL	-0.211082	-0.294679	-0.284191	-0.171667	-0.525988	-0.179459	0.00817073	-0.142383	0.150419	0.185376	-0.377625	-0.07017	-0.198355	-0.186213	0.026628	-0.39918	0.0548423	-0.241559	-0.124301	-0.32766	-0.123644	-0.075733	-0.219175	-0.212707	-0.0256048	-0.531641	-0.187055	-0.485355	-0.211386	-0.452659	-0.247327	-0.0158052	-0.367435	-0.176285	-0.404231	-0.130595	-0.225585	-0.267186	-0.212078	-0.122924	-0.525074	-0.15419	-0.0940863	-0.101593	-0.622548	-0.0314954	-0.109618	-0.0828574	-0.522876
X41_841_plate9.CEL	0.00158404	0.00329338	0.0359022	-0.00226128	-0.0476575	0.0962342	-0.172182	0.325119	-0.574572	0.132258	-0.0893624	-0.0162051	0.0891572	0.146562	-0.0588352	-0.172115	-0.0495525	0.0695339	0.290815	-0.061436	0.00869617	0.0260781	0.290815	0.150431	0.234397	0.105604	0.000854268	0.185225	0.00923309	0.0681513	0.0455095	0.0601101	0.101837	0.0187953	0.0965046	-0.101806	0.177563	0.320863	0.0540664	0.298243	0.00295034	0.00819863	0.19386	0.231894	-0.0140059	0.156425	0.117403	0.337885	-0.158294
X41_M135.CEL	0.408924	-0.113495	-0.142307	0.620702	0.201281	0.303323	-0.153656	0.0149773	1.21511	-0.0192364	0.475648	0.400329	-0.59536	-0.163415	-0.511507	0.457445	-0.327555	0.0363436	-0.272716	0.303749	-0.392597	0.0472052	-0.227884	0.387923	-0.364794	-0.241834	0.41824	-0.244469	0.413603	-0.0892599	0.39909	0.357483	-0.360668	0.368218	-0.352669	0.162809	0.40525	-0.217978	-0.418265	-0.258842	-0.329185	0.0669717	-0.235333	-0.547124	-0.229116	-0.0353126	-0.470334	-0.439099	-0.380068
X41_M41.CEL	1.28303	0.771968	0.827172	0.165288	0.452333	0.678353	0.899574	0.714672	-1.08157	0.607243	0.271751	0.0719717	1.09875	0.816653	1.25154	-0.0408156	0.839732	0.903682	1.12237	0.139182	0.960191	0.534004	1.01879	0.594957	1.17838	1.1842	-0.554031	1.15884	-0.11959	0.889394	-0.159635	0.371319	1.27092	0.115673	1.26222	0.0962245	0.369088	0.434205	0.909422	0.668757	0.776069	0.266219	1.02297	1.09097	0.548574	0.392744	1.30088	0.851758	0.747676
X41_M89.CEL	0.176312	-0.511421	-0.480734	-0.144299	-0.443404	-0.217927	-0.27454	-0.150582	0.433191	-0.155171	-0.168324	0.0323907	-0.333857	-0.246449	-0.177862	-0.228843	-0.0897137	-0.139463	-0.37177	-0.213495	-0.282195	-0.146371	-0.316625	-0.174595	-0.20053	-0.363069	-0.0998836	-0.246449	-0.131582	-0.297722	-0.12148	-0.136278	-0.249808	-0.184991	-0.376578	-0.138194	-0.278656	-0.325339	-0.211737	-0.234433	-0.301691	-0.151714	-0.177332	-0.255699	-0.338427	-0.133935	-0.125847	-0.232541	-0.32927
X41_T41.CEL	-0.354918	-0.105548	-0.109861	-0.240573	-0.563415	-0.494302	0.1103	-0.139717	-0.974242	-0.00117533	-0.26863	-0.333166	0.0212038	-0.34747	0.102276	-0.423077	0.0631239	-0.164163	0.101992	-0.316922	0.038531	-0.20672	-0.0949197	-0.347734	0.148985	-0.172201	-0.298583	-0.197947	-0.289659	-0.227015	-0.259773	-0.255181	-0.0677987	-0.23642	-0.113119	-0.261988	-0.237019	-0.0922694	0.070503	-0.0677987	-0.141788	-0.167685	0.0206758	0.118671	-0.270454	-0.236476	0.191928	0.0216465	-0.17984
X41_X.211_475056.T_NHSIIplate3.CEL	-0.655792	0.924464	0.786674	0.124295	0.392799	0.0894401	1.16021	0.769626	-0.704964	0.89235	-0.361481	0.0186593	0.965886	0.534521	1.03012	-0.475531	1.10602	0.55353	1.14413	-0.0139435	0.957287	0.201376	1.20638	-0.0594015	1.33043	0.75707	-0.390226	0.719982	-0.299932	0.323948	-0.0302725	0.234741	0.869137	0.237005	0.834927	-0.153782	0.316042	0.680275	0.906331	1.07181	0.681864	0.544896	1.25465	1.16836	0.229459	0.409208	1.13859	0.953565	0.510916
X42_142_plate2.CEL	-0.184435	-0.552193	-0.526841	-0.221551	0.148646	-0.113848	-0.541844	-0.274027	-0.0568609	-0.13501	0.119919	-0.0133942	-0.273349	-0.0358282	-0.383305	0.178699	-0.359728	-0.208988	-0.540136	0.0378793	-0.266232	-0.0940719	-0.501466	0.16871	-0.435983	-0.118569	0.133379	-0.0840778	0.019697	-0.0866133	-0.107381	0.0660898	-0.20037	0.0187825	-0.117339	-0.0792875	-0.113532	-0.2675	-0.368095	-0.416584	0.0257942	-0.221551	-0.336161	-0.670242	0.0638031	-0.100222	-0.414307	-0.556662	0.0548979
X42_559_293647.T_plate_6.CEL	-0.247686	-0.132128	-0.17606	0.0599666	-0.394729	-0.11058	-0.091725	-0.366241	-1.15452	0.020291	-0.139372	-0.117133	-0.120787	-0.207801	-0.00825253	-0.141912	0.0166102	-0.3946	-0.147217	-0.129381	-0.103237	-0.195377	-0.147217	-0.148047	0.0125338	-0.292127	-0.0289647	-0.321156	-0.00938653	-0.29215	-0.0197267	-0.00520694	-0.226224	-0.0799286	-0.221853	-0.233967	-0.201734	-0.131911	-0.195676	-0.000826744	-0.258306	-0.178065	-0.167085	-0.102471	-0.283896	-0.0748501	-0.167085	-0.0596342	-0.306161
X42_M347.CEL	-0.354238	-0.4087	-0.160196	-0.414166	-0.356949	-0.354238	0.236302	-0.30596	-0.429671	-0.136834	-0.435568	-0.436758	-0.0782542	-0.372631	-0.185503	-0.549574	-0.0340988	-0.273547	-0.154057	-0.504654	-0.0599526	-0.37355	-0.158267	-0.507728	-0.0398346	-0.280193	-0.45256	-0.305004	-0.414976	-0.349323	-0.314197	-0.464058	-0.211684	-0.517938	-0.0380394	-0.456345	-0.404613	-0.252318	-0.158974	-0.253663	-0.339477	-0.354888	-0.143231	-0.0218747	-0.38139	-0.363911	-0.120181	-0.114877	-0.395398
X42_M91.CEL	-0.607907	0.097093	0.105804	-0.327456	-0.682601	-0.115531	0.185051	0.0359224	-0.0798827	0.218784	0.0339879	-0.23058	0.593702	-0.00291114	0.900258	-0.347944	0.613374	0.343057	0.395538	-0.292227	0.605452	0.116222	0.446892	0.0173837	0.70655	0.365381	-0.677393	0.32187	-0.326252	0.0347285	-0.544846	-0.183729	0.402248	-0.151979	0.419718	0.00180506	-0.0726904	-0.0774047	0.565785	0.231222	0.199887	0.0842672	0.422136	0.415544	0.0763042	0.00955544	0.790863	0.24494	0.242722
X42_T42.CEL	-0.938342	-0.395904	-0.261093	-0.590912	-0.748058	-0.698239	-0.310649	-0.476637	-1.44741	-0.0274528	-0.429893	-0.348767	0.0606619	-0.354338	0.087388	-0.647854	0.125466	-0.305102	0.129792	-0.365151	0.0548361	-0.289319	0.0420156	-0.582547	0.297006	-0.403975	-0.375296	-0.365673	-0.431473	-0.404468	-0.278716	-0.255368	-0.231393	-0.444031	-0.18376	-0.313916	-0.22093	-0.211059	-0.0516783	-0.0395759	-0.264802	-0.176949	-0.0423683	0.182026	-0.350139	-0.270969	0.0638028	0.109118	-0.298571
X42_X.125_730568.T_plate2NHSII.CEL	0.308885	0.356142	0.322516	-0.108569	-0.208425	-0.252774	0.495393	0.635701	-0.853735	0.728792	-0.213558	-0.233069	0.658053	0.258394	1.24859	-0.388924	0.731366	0.383342	0.684164	-0.0330079	0.748321	0.00972161	0.850211	-0.328656	0.831224	0.336521	-0.50132	0.412874	-0.318837	0.200385	-0.185791	-0.172445	0.754249	-0.315236	1.0258	-0.106099	0.188378	0.0647773	1.08802	0.49541	0.531748	-0.0422085	0.916543	0.690951	0.520032	0.0379104	1.17707	0.656448	0.560275
X42_X.299_530815.T_NHSIIplate4.CEL	-0.284444	0.275743	0.230834	-0.189676	-0.00731504	-0.115099	0.0888609	0.361557	-1.0255	0.634303	-0.266685	-0.113684	0.599287	0.18543	0.748309	-0.453374	0.879252	0.145256	0.781808	-0.279738	0.544408	0.0790753	0.585545	-0.352166	0.820316	-0.0344954	0.154872	0.0332971	0.0857246	-0.0284923	0.168093	-0.00818557	0.421199	0.0323129	0.229371	0.10463	0.120824	0.311619	0.565331	0.739502	-0.0700426	0.329901	0.469278	0.755366	-0.112239	0.166897	0.671536	0.660981	0.0415507
X43_1020.CEL	-0.00990222	-0.246288	-0.226832	0.0453655	0.11166	-0.00456606	-0.238368	-0.591796	0.054714	-0.306936	0.218491	0.0463662	-0.152528	0.0602186	-0.396007	0.299148	-0.378075	-0.0340244	-0.423856	-0.0398483	-0.214371	-0.100456	-0.280869	0.307231	-0.359836	-0.0236372	-0.211682	-0.00527725	-0.0605333	0.0624085	-0.222254	-0.10202	-0.0545785	-0.0825172	-0.0569683	-0.075339	-0.133834	-0.118499	-0.233471	-0.217226	0.173721	-0.11886	-0.242588	-0.259305	0.256373	-0.0887621	-0.280687	-0.331092	0.214491
X43_343_PLATE4.CEL	-0.196964	0.306976	0.10178	-0.0602612	-0.160329	-0.0604811	-0.0614822	-0.00521157	-0.552906	0.111979	-0.0604811	-0.0300267	0.171089	-0.068457	0.332585	-0.124087	0.231982	-0.00682287	0.0921688	-0.0771084	0.213278	-0.0604811	0.0902233	-0.0613801	0.2998	0.169907	-0.3519	0.0502534	-0.326057	0.0753119	-0.20067	0.0169292	-0.0252731	-0.164988	-0.0101402	-0.0764659	-0.0554871	0.125683	0.136327	0.23628	0.0775515	-0.0168773	0.20168	0.193104	0.0650252	-0.162631	0.313966	-0.00349333	0.12488
X43_465_plate5.CEL	-0.377576	-0.275635	-0.209841	-0.728636	-0.611396	-0.672412	-0.594468	-0.0410529	-0.917889	0.364768	-0.327231	-0.159015	0.323584	0.253409	0.237428	-0.25852	0.464726	0.145559	0.527363	-0.139509	0.395219	-0.110859	0.422983	-0.239087	0.583025	-0.0301545	-0.257526	0.00271474	-0.0458375	-0.272426	-0.0228592	0.0644921	0.104122	-0.102809	-0.0244089	-0.113224	-0.0230243	0.295377	0.0902706	0.381438	-0.136767	0.130208	0.298782	0.688855	-0.169247	-0.0645125	0.378895	0.53677	-0.115967
X43_653.CEL	0.863196	-0.0284254	-0.0998999	0.0709618	-0.575596	-0.357837	-0.202171	-0.345566	-0.824186	-0.128162	-0.185724	-0.0449752	-0.464021	-0.295046	-0.246825	-0.0740407	-0.288217	-0.471603	-0.345085	-0.192819	-0.404379	-0.241861	-0.317117	-0.235776	-0.248959	-0.438811	0.118493	-0.423086	-0.0395093	-0.270221	0.0313191	-0.0681758	-0.443508	-0.180604	-0.340596	-0.254713	-0.168232	-0.212621	-0.325469	-0.230717	-0.336459	-0.231585	-0.3739	-0.386562	-0.305375	-0.172289	-0.400595	-0.258684	-0.501765
X43_745_FFPE_Plate8.CEL	-0.174038	-0.433681	-0.322756	-0.220707	-0.00756954	-0.0988163	-0.169986	-0.168251	0.406773	-0.115308	-0.350402	-0.364323	-0.558952	-0.515577	-0.335623	-0.245649	-0.30874	-0.547971	-0.456547	-0.363808	-0.497	-0.327846	-0.553671	-0.339225	-0.419626	-0.532748	0.269128	-0.502864	0.173667	-0.503476	0.162953	-0.209752	-0.558947	-0.220569	-0.559898	-0.249846	-0.143864	-0.235887	-0.480737	-0.242078	-0.536854	-0.120679	-0.539782	-0.465164	-0.37613	-0.177345	-0.665393	-0.461722	-0.477454
X43_843_plate9.CEL	0.0881028	0.865452	0.606928	0.0405171	-0.267126	-0.0702343	1.11903	0.182626	0.611095	0.546163	-0.0219706	0.0756534	0.459233	0.0759468	0.671444	-0.0219706	0.437642	0.154438	0.256296	0.0805225	0.424035	0.137717	0.183062	0.154438	0.517648	0.239211	-0.241083	0.373907	-0.104822	0.384279	-0.107482	-0.0294739	0.464942	0.0390243	0.50202	0.101364	-0.0306723	0.0366293	0.688033	0.228432	0.434229	0.0331496	0.457174	0.258423	0.285453	0.079527	0.755817	0.156421	0.31339
X43_M137.CEL	0.24473	-0.00344294	-0.163246	0.309927	0.607622	0.123902	-0.692799	-0.141786	2.02464	-0.228317	0.680494	0.569632	-0.292171	0.312001	-0.546001	0.96525	-0.361841	0.27593	-0.327318	0.866787	-0.258994	0.458987	-0.246097	0.859867	-0.402374	0.0942694	0.534556	0.181561	0.507409	0.248097	0.320995	0.60169	-0.0576415	0.524354	0.110362	0.574487	0.477212	0.022181	-0.112475	-0.157095	0.237889	0.153616	-0.168765	-0.586738	0.380751	0.304878	-0.37867	-0.565794	0.184716
X43_M349.CEL	-0.362048	-0.133879	-0.0254034	-0.152927	-0.242573	-0.188222	-0.170575	-0.228845	0.262287	-0.0962425	-0.184568	-0.105413	-0.174097	-0.163369	-0.115444	-0.201469	-0.206012	-0.237726	-0.151909	-0.116859	-0.176876	-0.229197	-0.157968	-0.267456	-0.113239	-0.18245	-0.197773	-0.154129	-0.196502	-0.136104	-0.191763	-0.255043	-0.199215	-0.25346	-0.178083	-0.146692	-0.263175	-0.109727	-0.157099	-0.189879	-0.178799	-0.206525	-0.207493	-0.161978	-0.201891	-0.219604	-0.208429	-0.138663	-0.232246
X43_M43.CEL	-0.745389	0.513832	0.236489	-0.567692	-0.393814	-0.518938	-0.635863	-0.0699202	-1.17219	0.144173	0.362811	0.0386188	0.612718	0.610474	0.690435	0.0885316	0.4835	0.915882	0.557597	0.12457	0.503441	0.469631	0.629882	0.538588	0.618351	0.89907	-0.562719	0.765518	-0.47945	0.53897	-0.520591	0.16009	0.786542	0.0884391	0.704195	0.0787342	0.222702	0.230801	0.700088	0.25233	0.686899	0.170023	0.692509	0.831982	0.547003	0.205969	0.960392	0.32976	0.806331
X43_T43.CEL	0.110462	-0.000194008	0.0327825	0.0916054	0.0971627	0.0390836	0.0427826	-0.0788756	0.360213	0.03506	0.0344355	0.136448	-0.0648916	-0.0687116	-0.000518743	0.0988883	-0.075857	-0.0747118	-0.13892	0.0838043	-0.0540217	-0.0102437	-0.128646	0.0254662	-0.0927799	-0.115623	0.127396	-0.0769823	0.102445	-0.105641	0.0655966	0.101416	-0.0636536	0.1419	-0.10504	0.148731	-0.0456207	-0.0239206	-0.0298761	-0.0389773	0.0174129	-0.00584002	-0.0794877	-0.153355	0.0182692	0.00242288	-0.0787124	-0.0876589	0.0520571
X43_X.213_519242.T_NHSIIplate3.CEL	-0.387172	1.37066	1.102	0.704361	-0.0888122	0.228774	1.60123	0.689717	-0.152879	0.560067	-0.211834	-0.198438	0.515913	0.0222513	0.805854	-0.430585	0.540142	0.288975	0.628399	-0.289248	0.445325	0.17228	0.494201	9.04e-05	0.655104	0.2808	-0.234176	0.271667	-0.127347	0.135175	-0.126007	-0.0573991	0.498676	-0.0438049	0.453073	-0.00498882	-0.036981	0.30235	0.722631	0.465967	0.297269	0.135149	0.571701	0.683189	-0.0865951	0.0844514	0.823265	0.457805	0.257403
X43_X.387_150291.T_NHSIIplate5.CEL	0.675656	0.494799	0.116815	0.667364	0.405076	0.527901	0.696602	-0.104697	0.43254	-0.130772	-0.116063	-0.158406	-0.436465	-0.347447	-0.0463556	-0.176949	-0.342927	-0.371121	-0.356701	-0.209873	-0.421605	-0.333187	-0.239308	-0.317973	-0.445939	-0.235673	0.21618	-0.317149	0.107742	-0.218536	0.107742	-0.141967	-0.322199	-0.290928	-0.282318	-0.236842	-0.202961	-0.208074	-0.288089	-0.151161	-0.351695	-0.232571	-0.352803	-0.479631	-0.337021	0.0408393	-0.413403	-0.165963	-0.261344
X43_X.39_520657.T_plate1NHSII.CEL	0.713985	0.472462	0.417216	0.113219	0.0940424	0.0940424	0.162639	0.220191	-0.181828	0.183032	0.0702066	0.113717	0.251267	0.211817	0.406115	0.0992717	0.142391	0.177459	-0.0512224	-0.00346981	0.124453	0.0776445	0.116863	0.274344	0.202876	0.455153	-0.314337	0.436609	-0.315293	0.315469	-0.29407	-0.0352936	0.2611	-0.0074036	0.225594	0.0718115	-0.0282688	-0.0391302	0.225456	0.00286558	0.342182	-0.145676	0.380466	0.201175	0.319383	-0.171497	0.551647	-0.0454481	0.513923
X44_1021.CEL	0.705616	1.48698	1.12217	1.95854	2.23474	1.57117	1.12217	1.00374	2.10348	0.429485	0.350024	0.0275127	0.799518	0.670006	0.328284	0.0501622	0.632885	0.89193	0.491014	0.144766	0.731542	0.740417	0.585995	0.619791	0.474738	0.895078	0.0980146	0.682891	0.2447	0.812248	0.271001	0.329307	0.661788	0.0678662	0.684449	0.0518495	0.496109	0.869034	0.0942199	1.05036	0.00883375	0.475966	0.207414	1.2389	0.0458952	0.486401	0.320602	1.16724	0.008703
X44_144_plate2.CEL	-0.146997	-0.522812	-0.469607	-0.194099	0.160897	-0.0583199	-0.505981	-0.373241	-0.122049	-0.335131	-0.11075	-0.125394	-0.363972	-0.174111	-0.440295	-0.105208	-0.438896	-0.217076	-0.414125	-0.0547021	-0.379288	-0.209146	-0.294284	-0.0939307	-0.470108	-0.26645	-0.0697559	-0.27677	-0.0981273	-0.229749	-0.147736	-0.224612	-0.365712	-0.171138	-0.453373	-0.0792859	-0.223257	-0.387073	-0.447608	-0.492823	-0.18407	-0.224612	-0.40488	-0.448243	-0.195823	-0.0728644	-0.530635	-0.344319	-0.220703
X44_46_FFPE_PLATE1.CEL	0.873273	0.0467038	0.00116926	0.453992	0.264642	0.302701	0.533622	-0.320241	0.636308	-0.32696	-0.170601	-0.00477711	-0.523803	-0.268868	-0.457017	0.130968	-0.365066	-0.389135	-0.498037	-0.148853	-0.561342	-0.130393	-0.513824	-0.170935	-0.606412	-0.292235	0.0227589	-0.316395	0.0171547	-0.277941	0.101284	-0.207535	-0.48735	-0.107896	-0.465102	-0.129968	-0.195016	-0.464227	-0.405072	-0.483309	-0.253604	-0.301336	-0.467078	-0.585215	-0.321914	-0.218259	-0.592406	-0.502088	-0.27323
X44_D8_307996.T_plate6_3.CEL	0.276759	-0.0249741	-0.0636316	0.243034	-0.0628861	0.2704	0.00649648	0.107907	0.639478	-0.132131	0.102434	0.0338724	-0.143933	-0.0758841	-0.324608	-0.0749785	-0.252905	-0.0605251	-0.179809	-0.0346498	-0.17885	0.0472819	-0.136837	0.0769746	-0.177956	0.144686	0.0152134	0.0492461	0.0187617	0.19771	0.00387152	-0.0464623	-0.143899	0.00666016	-0.027305	-0.182474	-0.0743929	0.105389	-0.198539	-0.0878629	-0.0045043	0.0688234	-0.182895	-0.168305	0.0225968	-0.0329872	-0.215002	-0.158903	0.0309598
X44_M93.CEL	-0.451077	-0.0914773	-0.124434	0.181691	0.39669	0.436887	-0.0280062	-0.145066	0.478231	-0.306562	0.332695	0.103151	-0.115536	0.299639	-0.303648	0.492142	-0.339819	0.340716	-0.255711	0.216302	-0.0975278	0.194431	-0.0557929	0.575252	-0.372022	0.264726	-0.0171986	0.3593	0.132013	0.325769	-0.057646	0.0549961	0.186434	0.295782	0.192558	0.119896	0.065979	0.189749	-0.183833	-0.0587869	0.35763	0.00731092	-0.0614454	-0.139406	0.365748	0.189749	-0.184324	-0.0489567	0.365959
X44_X.127_731088.T_plate2NHSII.CEL	-0.532129	1.2543	1.01916	-0.147272	-0.485275	-0.558505	0.335479	0.543938	-1.06131	0.969755	-0.321268	-0.270168	0.762027	0.00546424	1.03199	-0.321268	0.833863	0.228433	0.91849	-0.253302	0.849634	0.140795	0.799004	-0.136769	1.23614	0.24497	-0.724321	0.210537	-0.494248	0.121862	-0.351444	-0.0502866	0.594696	-0.0576831	0.568005	-0.21339	0.0435965	0.36045	0.839759	0.717132	0.465644	0.280319	0.972606	0.87947	0.208579	0.0416454	1.18443	0.528184	0.413429
X44_X.301_881537.T_NHSIIplate4.CEL	-0.0407343	0.164856	-0.1796	-0.2192	-0.816181	-0.650852	0.0222643	-0.0730384	-0.498479	0.565604	-0.748131	-0.327599	0.164121	-0.156404	0.926057	-0.63096	1.1122	-0.245472	0.744606	-0.491693	0.357512	-0.342529	0.349644	-0.647878	1.08492	-0.342673	-0.629199	-0.203426	-0.721928	-0.446422	-0.599351	-0.521013	-0.0414623	-0.412778	-0.0744284	-0.434811	-0.374244	-0.243169	0.550461	0.295426	-0.344041	0.0132471	0.773417	0.786948	-0.436357	-0.277152	0.96789	0.522918	-0.320217
X45_1022.CEL	-0.520512	-0.591878	-0.485365	-0.507293	-0.439041	-0.443597	-0.604396	-0.599678	-0.947533	-0.290531	0.0978738	0.135198	-0.0690997	0.206057	0.49001	0.337172	-0.0372485	0.301869	-0.290573	0.10673	0.0632733	0.174258	-0.288336	0.313441	-0.199484	0.265246	-0.2913	0.221797	-0.263344	0.158503	-0.302012	-0.0780754	0.0411899	-0.0517743	0.0354176	0.0285487	-0.014235	-0.226219	0.209238	-0.1114	0.255396	-0.202466	0.106605	-0.117989	0.377754	-0.133168	0.208357	-0.145769	0.392402
X45_145_plate2.CEL	0.178795	-0.525425	-0.510007	-0.265423	-0.0611262	-0.213478	-0.512744	-0.429916	0.231914	-0.3282	-0.0523511	-0.112825	-0.408122	-0.210227	-0.495653	0.0546438	-0.381994	-0.226022	-0.486617	-0.118499	-0.381068	-0.12247	-0.496115	-0.141851	-0.420816	-0.324895	0.0795535	-0.282504	-0.137484	-0.28749	-0.160104	0.024725	-0.347481	-0.0261566	-0.419915	-0.159308	-0.157011	-0.266577	-0.411392	-0.311934	-0.272184	-0.212864	-0.412417	-0.398116	-0.0871341	-0.1251	-0.47901	-0.2909	-0.395738
X45_253_FFPE_PLATE3.CEL	2.21256	0.107914	0.0910649	0.564175	0.108332	0.229708	0.851134	-0.0589503	0.943251	-0.0102495	-0.33477	-0.110314	0.115473	-0.162206	0.115072	-0.273574	0.0519095	-0.23365	-0.0134826	-0.120608	0.0316866	-0.0732895	-0.134575	-0.320284	0.00475866	-0.257211	0.17975	-0.233466	0.198675	-0.318701	0.0649667	-0.00400759	-0.12963	0.0052205	-0.0131279	-0.0847513	-0.131102	-0.0735073	-0.105877	0.0109044	-0.415644	0.0570004	-0.328573	-0.172149	-0.479343	0.0761743	-0.172758	-0.0773221	-0.493693
X45_345_PLATE4.CEL	-0.124881	1.44058	1.02847	0.220352	0.142243	-0.125899	1.06338	0.24407	0.0624943	0.277786	0.105366	-0.0765771	0.281767	0.113569	0.517641	0.00248937	0.202743	0.226645	0.152437	0.0570955	0.31422	0.142523	0.14679	0.0927204	0.251771	0.288602	-0.291824	0.230908	-0.16725	0.113702	-0.311671	-0.0644094	0.367655	-0.0740456	0.260299	0.117181	-0.0466507	-0.0044819	0.403409	0.241856	0.436362	0.0427011	0.56805	0.268965	0.317478	-0.226045	0.487784	0.168151	0.387511
X45_467_plate5.CEL	-0.543945	-0.154964	-0.144652	-0.0227029	-0.08696	-0.155201	-0.368202	-0.104898	-0.53411	-0.308948	-0.0526729	0.107888	-0.19236	-0.0430283	-0.360756	0.251644	-0.385408	-0.178214	-0.350231	0.116423	-0.218144	-0.201941	-0.307206	0.113892	-0.511196	-0.086145	0.0330127	-0.0565745	0.0144215	-0.0985344	-0.104489	-0.0393884	-0.160968	-0.129516	-0.286227	-0.239271	-0.175994	-0.171646	-0.37155	-0.361127	0.0560909	-0.0184196	-0.37455	-0.370996	-0.132234	0.0279421	-0.381375	-0.304465	-0.141653
X45_655.CEL	0.336273	-0.353013	-0.33362	-0.218544	-0.150179	0.123209	-0.379873	-0.431759	-0.547691	-0.267854	0.0792571	-0.0242864	-0.242778	-0.125269	-0.341847	0.0175878	-0.332898	-0.25186	-0.29901	-0.0485461	-0.310015	-0.208553	-0.327333	-0.10143	-0.401715	-0.0246769	-0.0822592	-0.0994735	-0.144808	0.0469391	-0.0609096	-0.169849	-0.175556	-0.228754	-0.231827	-0.090803	-0.110269	-0.14531	-0.146277	-0.195425	-0.0416146	-0.125415	-0.31022	-0.340965	-0.0736466	-0.172336	-0.364286	-0.309766	-0.0457667
X45_747_FFPE_Plate8.CEL	0.381682	-0.442425	-0.428414	-0.080875	0.28322	-0.0522921	-0.535229	-0.24738	-0.101799	-0.298807	-0.0385521	0.171309	-0.646281	-0.219099	-0.363684	0.0614608	-0.611678	-0.479175	-0.619383	-0.0517252	-0.618143	-0.211732	-0.562512	-0.122302	-0.475321	-0.500382	0.379017	-0.408785	0.17434	-0.244183	0.168459	0.162314	-0.370044	0.0516611	-0.389331	0.12171	-0.108063	-0.155279	-0.391499	-0.362799	-0.132643	-0.160138	-0.584372	-0.638482	-0.188389	-0.146326	-0.603124	-0.541997	-0.188389
X45_845_plate9.CEL	-0.337827	-0.0989495	0.0714329	-0.441833	-0.149452	-0.0409402	-0.117607	0.088447	-0.0991097	0.299829	-0.144568	-0.288123	0.24705	-0.0232276	0.24902	-0.380224	0.362923	-0.00560797	0.469023	-0.185643	0.37554	0.00140846	0.299619	-0.162794	0.337348	-0.0582065	-0.0763314	0.0315519	-0.0539097	-0.0654874	-0.0574213	-0.120224	0.123862	-0.0958393	0.273925	-0.227448	0.0170916	0.208056	0.22103	0.241521	-0.0708644	0.280352	0.273841	0.49605	-0.113462	-0.0461359	0.399232	0.373723	-0.114071
X45_M139.CEL	-0.158067	0.986978	0.375006	0.353646	0.457033	0.382703	-0.127229	0.290004	-0.567188	-0.0521199	0.501678	0.205468	0.300639	0.538966	0.224476	0.357384	0.0358904	0.4168	0.24287	0.232064	0.287436	0.231561	0.338636	0.531504	0.247704	0.685044	-0.199566	0.619227	-0.0836941	0.608713	-0.199566	0.0147686	0.550977	0.151082	0.537611	0.226503	0.232068	0.182187	0.150695	0.159215	0.533279	0.143774	0.398216	0.202496	0.598651	0.25104	0.365913	0.124202	0.609007
X45_M351.CEL	1.15759	0.268076	0.170297	0.107071	0.0381631	0.0772581	0.867062	-0.0746443	0.44109	-0.182237	-0.114117	-0.178516	-0.0453574	-0.181854	-0.21992	-0.233078	-0.206742	-0.105271	-0.0895464	-0.0954595	-0.130087	-0.145763	-0.117248	-0.185352	-0.0980162	-0.0264317	-0.134634	-0.0628669	-0.113861	-0.0598109	-0.1813	-0.168546	-0.195805	-0.208069	-0.147812	-0.214134	-0.167764	-0.00997944	-0.249929	-0.0524936	-0.242793	-0.0809369	-0.202829	0.0161094	-0.249873	-0.140163	-0.238617	-0.0599437	-0.267938
X45_M45.CEL	-0.713113	0.381653	-0.08175	-0.377769	-0.271526	-0.245758	-0.258642	0.197208	-0.264226	-0.230351	0.363587	0.0955594	0.218892	0.458705	0.278182	0.34891	0.024962	0.542586	0.0672062	0.276792	0.246416	0.398281	0.106666	0.472867	0.0585513	0.657947	-0.384684	0.524119	-0.185433	0.512753	-0.322463	-0.0102383	0.117871	0.216189	0.194312	0.147761	0.0585513	0.225322	0.00230908	0.102992	0.476673	-0.0188166	0.21927	0.193638	0.463963	0.0201958	0.281872	-0.0673561	0.492867
X45_T88.CEL	0.0908994	-0.47195	-0.401869	-0.474727	-0.353241	-0.32538	-0.247628	-0.406175	-0.38795	-0.397707	-0.43515	-0.445111	-0.322317	-0.320086	-0.441968	-0.559078	-0.242566	-0.453446	-0.295953	-0.480355	-0.272247	-0.452189	-0.300533	-0.557836	-0.254686	-0.450789	-0.391433	-0.389091	-0.495575	-0.4506	-0.383091	-0.415691	-0.405728	-0.539339	-0.43501	-0.439517	-0.484411	-0.388382	-0.289485	-0.414827	-0.310897	-0.407946	-0.294543	-0.320547	-0.395237	-0.404091	-0.279195	-0.283244	-0.319259
X45_X.215_520457.T_NHSIIplate3.CEL	-0.610847	0.0454458	0.166237	-0.46172	-0.548432	-0.424835	-0.125147	-0.105611	-1.3959	0.0918088	-0.386791	-0.25727	0.189892	-0.139532	0.484033	-0.382496	0.336242	0.0354808	0.36576	-0.17498	0.2937	-0.0918558	0.355615	-0.186022	0.436232	0.105138	-0.521652	0.060847	-0.412205	0.0165702	-0.355596	-0.175266	0.321256	-0.30982	0.117728	-0.114088	-0.102554	0.173873	0.282136	0.286997	-0.0584759	-0.230595	0.451072	0.372562	-0.121053	-0.150296	0.576832	0.179771	0.0713604
X45_X.389_198343.T_NHSIIplate5.CEL	1.42044	-0.0429138	-0.0627094	0.366902	0.114637	0.383188	0.523034	0.105473	0.920493	0.0114583	-0.201923	-0.00978912	-0.142477	-0.0658728	0.0871982	0.0557097	-0.0488022	0.00166017	-0.153981	0.0432279	-0.0529635	-0.0199333	-0.178078	0.000262829	-0.0161668	0.0382513	0.0295507	-0.0106677	0.0193089	0.0531974	0.0193089	-0.142624	0.0567485	-0.213334	0.05356	0.0776712	-0.029587	-0.364319	0.118237	-0.118541	0.36533	-0.229915	0.0114583	-0.336887	0.236176	-0.0144113	0.0577465	-0.282278	0.27214
X45_X.41_521328.T_plate1NHSII.CEL	-0.268238	1.21408	1.01966	-0.00504796	0.0289115	-0.305723	1.08697	0.519246	-0.679112	0.343903	-0.461806	-0.354253	0.380035	-0.0217616	0.67946	-0.442343	0.425194	0.055193	0.420773	-0.303467	0.405287	-0.126265	0.263333	-0.22537	0.601669	0.035623	-0.613694	0.244532	-0.313801	-0.0229847	-0.313801	-0.218136	0.311279	-0.308713	0.209061	-0.125865	-0.0330394	0.0490403	0.459588	0.359059	0.217933	-0.0711689	0.361606	0.319471	0.089485	-0.249362	0.62874	0.152966	0.187006
X46_1023.CEL	-0.0795058	-0.632936	-0.467932	-0.338158	-0.6477	-0.344602	-0.358474	-0.583736	-0.164924	-0.530956	0.0683323	-0.271541	-0.702146	-0.481304	-0.407825	0.274505	-0.76069	-0.396022	-0.719935	0.0268843	-0.693231	-0.218695	-0.726015	0.121404	-0.760507	-0.455574	0.121777	-0.439498	-0.024869	-0.326017	-0.109892	-0.303815	-0.519551	-0.0335633	-0.53469	-0.150041	-0.346048	-0.442693	-0.576136	-0.630864	-0.258921	-0.284438	-0.73883	-0.746165	-0.134263	-0.133984	-0.779515	-0.736808	-0.315033
X46_48_FFPE_PLATE1.CEL	-0.229086	-0.506958	-0.416104	-0.389214	0.00659971	-0.252041	-0.551412	-0.453542	0.184618	-0.280346	-0.101	-0.0323918	-0.272936	-0.179777	-0.338818	0.0713792	-0.372392	-0.234339	-0.263649	-0.0745432	-0.279481	-0.119343	-0.224168	-0.0696574	-0.26578	-0.226367	-0.145673	-0.225737	-0.130297	-0.211263	-0.199468	0.0658712	-0.309566	0.0686252	-0.222209	-0.0265463	-0.0305399	-0.273039	-0.294881	-0.352781	-0.1528	-0.226646	-0.314631	-0.363472	0.0124453	-0.126263	-0.387756	-0.362744	-0.0419996
X46_D10_158807.T_plate6_3.CEL	-0.494445	-0.296374	-0.209569	-0.0657959	-0.211278	-0.202933	-0.227325	-0.233481	0.634518	-0.435515	0.0163499	-0.168486	-0.356403	-0.342483	-0.48543	0.0783629	-0.467078	-0.355841	-0.503436	-0.207613	-0.443083	-0.31372	-0.514819	0.13303	-0.518381	-0.21323	0.0215369	-0.288112	-0.0794473	-0.164903	-0.0120859	-0.0342615	-0.304273	-0.101818	-0.27727	-0.152388	-0.244016	-0.269911	-0.399019	-0.365575	-0.230465	-0.198512	-0.35176	-0.426862	-0.12868	-0.098888	-0.503489	-0.405963	-0.11414
X46_T89.CEL	-0.182694	-0.315119	-0.25749	0.0268228	-0.0879075	-0.256514	-0.283331	-0.42184	-0.252981	0.00747852	-0.180788	0.00743343	-0.342965	-0.197631	-0.0996752	-0.0320115	-0.225396	-0.219146	-0.22989	-0.0365541	-0.33473	-0.100372	-0.238896	-0.0644097	-0.222539	-0.212465	0.119454	-0.248293	-0.0503774	-0.185641	0.066314	-0.00179363	-0.226585	-0.101714	-0.237591	-0.0516672	-0.0653469	-0.161113	-0.216108	-0.15947	-0.166022	-0.0769143	-0.238548	-0.283191	-0.27616	-0.118978	-0.226797	-0.23834	-0.157256
X46_X.129_741321.T_plate2NHSII.CEL	0.777394	-0.11774	-0.159907	0.0522662	0.0405976	0.118842	-0.282636	-0.0615849	-0.222879	0.209552	-0.187687	0.00788292	0.182278	-0.114448	0.401272	-0.257784	0.198453	0.0471614	0.151921	-0.134307	0.168817	-0.0786225	0.01438	-0.386406	0.232078	0.0205064	-0.0987758	-0.148172	-0.0579589	-0.074324	-0.0618408	-0.22091	0.0523221	-0.07516	-0.088452	-0.0313251	-0.0971033	-0.0902444	0.153003	0.0937233	0.0502801	-0.137759	0.126625	0.192119	-0.157507	-0.0032866	0.152223	0.102834	0.0818552
X46_X.303_898278.T_NHSIIplate4.CEL	-0.275657	1.14146	1.15531	0.672117	0.376881	0.654815	2.39466	0.663747	0.343962	0.531661	-0.350033	-0.0550053	0.663316	0.0726153	0.683078	-0.302713	0.781791	0.167235	0.607178	-0.0828922	0.771503	0.0896653	0.541141	-0.121515	0.85755	0.2867	-0.0913327	0.538247	-0.265669	0.273338	0.024855	-0.100333	0.605664	-0.253909	0.453591	-0.0439202	0.197251	0.187008	0.787498	0.434666	0.415788	0.150646	0.771807	0.636727	-0.110954	0.146072	0.871036	0.379113	0.412861
X47_1024.CEL	0.879482	-0.150769	-0.148049	0.103895	-0.149324	0.0228606	-0.0729956	-0.268629	0.947219	-0.294418	0.361072	0.16226	-0.301618	0.046893	-0.203612	0.402278	-0.339424	-0.0199651	-0.518487	0.159068	-0.399633	0.115066	-0.461219	0.366059	-0.49122	-0.00115496	-0.00020844	0.131801	0.0237891	0.17823	-0.00020844	9.82e-05	-0.0250493	0.073156	-0.0422237	-0.0553394	-0.149903	-0.378948	-0.20426	-0.372583	0.315461	-0.210081	-0.314561	-0.484767	0.372443	0.0348703	-0.221557	-0.505063	0.342789
X47_271_169196.T_plate6_3.CEL	-0.368905	-0.331314	-0.344291	-0.327099	-0.550153	-0.286191	-0.372716	-0.368493	-0.0667839	-0.366567	-0.163914	-0.109036	-0.368158	-0.186753	-0.411306	-0.0875926	-0.423568	-0.319535	-0.423948	-0.043423	-0.382715	-0.180349	-0.404189	-0.186273	-0.376237	-0.350247	-0.213607	-0.35643	-0.21529	-0.225641	-0.231682	-0.215547	-0.357982	-0.215207	-0.400617	-0.185786	-0.273251	-0.299271	-0.457412	-0.429461	-0.316125	-0.218746	-0.437868	-0.43128	-0.269991	-0.0838523	-0.472418	-0.336429	-0.218269
X47_347_PLATE4.CEL	0.651578	-0.22311	-0.375973	0.142407	0.0797836	0.0797836	-0.328896	-0.0765346	-0.447803	-0.257649	-0.0112453	0.0234758	-0.380606	-0.151472	-0.438005	0.00200514	-0.383001	-0.329372	-0.371321	-0.103517	-0.407327	-0.0481293	-0.280064	-0.0734649	-0.405581	-0.213197	-0.0133008	-0.124173	0.0111358	-0.103774	-0.0878809	-0.139056	-0.216529	-0.0276435	-0.175974	-0.064377	-0.160768	-0.191148	-0.356827	-0.298093	-0.148828	-0.214329	-0.391774	-0.425655	-0.237315	-0.0436306	-0.459009	-0.409086	-0.0116626
X47_469_plate5.CEL	-0.483941	-0.369047	-0.392652	-0.649113	-0.514485	-0.408148	-0.413859	-0.319645	-0.698358	0.106029	-0.271461	-0.271098	0.0190125	0.00560127	0.294327	-0.321052	0.377237	-0.130071	0.268416	-0.285216	0.147532	-0.225601	0.0825358	-0.369488	0.290947	-0.20973	-0.456521	-0.315612	-0.458256	-0.32399	-0.388182	-0.132216	0.115109	-0.19011	0.0106456	-0.0391986	-0.126463	-0.269358	0.162551	-0.035321	-0.158401	-0.156206	0.180854	0.32221	-0.229964	-0.223062	0.309142	0.202194	-0.114212
X47_657.CEL	1.64963	0.944717	0.710146	1.94242	2.19833	1.43544	2.52381	0.636563	-0.101787	0.84951	-0.262432	-0.122628	0.769214	0.177627	0.831693	-0.553593	1.15527	0.54531	1.02239	-0.523934	0.889358	0.32929	0.733808	-0.108327	0.936901	0.716565	-0.17698	0.641059	-0.115835	0.531459	-0.00643844	-0.131788	0.677177	-0.423971	0.687378	-0.329455	0.077449	0.290587	0.5957	0.971467	-0.108749	0.217752	0.577041	1.17528	-0.275556	0.10728	0.739672	0.89382	-0.0952774
X47_749_FFPE_Plate8.CEL	0.439642	-0.20433	-0.252547	0.158893	-0.275617	0.0840908	-0.111223	-0.327849	0.210871	-0.241231	-0.33363	0.0350697	-0.437782	-0.333738	-0.207593	-0.240818	-0.335719	-0.430409	-0.363924	-0.171843	-0.383291	-0.304258	-0.353748	-0.382147	-0.253951	-0.499483	0.024713	-0.481272	-0.12425	-0.491325	-0.00107671	-0.140796	-0.372795	-0.106424	-0.471968	-0.306007	-0.227815	-0.179341	-0.335644	-0.205517	-0.447448	-0.189999	-0.375991	-0.482344	-0.431508	-0.0727427	-0.471879	-0.430336	-0.541044
X47_869_plate9.CEL	-0.318486	-0.239542	-0.0330177	-0.0700675	-0.365736	-0.136515	-0.576144	-0.26311	0.305783	-0.287428	-0.0238937	-0.126559	-0.311096	-0.213034	-0.276422	0.0361731	-0.281542	-0.150404	-0.291127	-0.0948919	-0.379601	-0.145056	-0.264778	0.0194649	-0.333548	-0.0852479	-0.0740162	-0.0300196	-0.0677736	-0.0274009	-0.112499	-0.0342541	-0.126018	-0.0335586	-0.177917	-0.190838	-0.14371	-0.0436779	-0.351841	-0.242754	-0.0929671	-0.214489	-0.112162	-0.329389	-0.122752	0.0347083	-0.183347	-0.23164	-0.115358
X47_M141.CEL	-0.675196	-0.349344	-0.472666	-0.808973	-0.407254	-0.489526	-0.756221	-0.377413	-0.757181	-0.355953	0.278016	-0.0600631	0.00937973	0.333818	-0.0865128	0.196836	-0.210898	0.371069	0.064962	0.0770093	0.0529337	0.232642	0.140563	0.305752	0.043173	0.399183	-0.46027	0.385089	-0.412413	0.321795	-0.46027	-0.0794909	0.221228	0.10266	0.207679	-0.00149726	0.0156323	0.137652	-0.161386	0.109373	0.282117	-0.0342069	0.10375	0.0665578	0.329739	0.0893939	0.136617	-0.049171	0.381826
X47_M353.CEL	-0.0170291	-0.0421327	-0.0201386	-0.18428	-0.168623	-0.168623	0.141806	-0.0619947	-0.659814	-0.0935774	-0.198829	-0.372344	-0.161413	-0.204578	-0.194344	-0.277766	-0.203645	-0.36614	-0.122327	-0.194971	-0.2322	-0.392283	-0.12602	-0.373007	-0.19217	-0.323817	-0.219167	-0.281712	-0.206854	-0.290679	-0.15707	-0.23688	-0.22137	-0.253939	-0.205915	-0.242339	-0.150056	-0.157129	-0.20407	-0.21721	-0.20407	-0.173386	-0.257899	-0.0749181	-0.191352	-0.207131	-0.201241	-0.0884581	-0.263984
X47_M47.CEL	-0.8581	0.246437	0.0747471	-0.541919	-0.157804	-0.120262	-0.635703	0.0747471	-0.573277	0.374046	0.519798	-0.007189	1.16902	0.636353	1.27243	0.12758	0.800639	1.01057	0.729904	-0.0260399	1.11702	0.503944	0.856525	0.765166	0.836961	0.962842	-0.415144	0.880376	-0.161055	0.957714	-0.146409	0.383396	1.11358	0.363736	0.826829	0.29251	0.441873	0.442721	0.803648	0.441873	1.243	0.162547	1.0592	0.89318	0.941878	0.165234	1.58268	0.666297	1.42514
X47_X.217_554179.T_NHSIIplate3.CEL	-0.417957	0.792745	0.617878	-0.149611	-0.202313	-0.286275	0.305831	0.300498	-0.398698	0.476976	0.11477	0.00698329	0.487891	0.0998307	0.770447	-0.0276991	0.350712	0.324143	0.454995	0.160019	0.491564	0.124791	0.551107	0.211385	0.623904	0.349437	-0.167747	0.336924	-0.222305	0.233696	0.0606735	0.0314635	0.472139	-0.0803958	0.509667	0.0124492	0.0477451	0.426604	0.565537	0.437776	0.40053	0.134754	0.561267	0.557414	0.288127	0.0130201	0.81562	0.372354	0.321403
X47_X.391_198480.T_NHSIIplate5.CEL	0.949738	0.534665	0.328229	0.657891	0.618055	0.512706	1.37197	-0.0570845	0.846411	-0.320461	-0.15021	-0.107773	-0.23014	-0.248004	-0.0793784	-0.109064	-0.148582	-0.0958396	-0.33473	-0.15182	-0.253799	-0.0746861	-0.281648	-0.194148	-0.341294	-0.140228	-0.0339631	-0.295126	0.118905	-0.160982	-0.013554	-0.229571	-0.106466	-0.069495	-0.0798757	-0.106279	-0.178824	-0.223878	-0.0524509	-0.169188	0.127478	-0.24461	-0.276997	-0.400869	0.0123614	-0.129632	-0.286756	-0.309511	-0.0349788
X48_1025.CEL	-0.368755	0.107192	0.168953	0.0230221	-0.345042	-0.0412675	0.211042	-0.187365	-0.0308694	-0.0449425	-0.236528	-0.0839787	0.0313784	0.0253108	0.191506	-0.204378	0.0521557	0.143873	-0.127446	-0.165612	0.0100875	0.0391368	-0.06398	-0.0770353	0.0331978	0.0477075	-0.256621	0.0261897	-0.29174	0.0648991	-0.301994	-0.297393	0.0371033	-0.290806	-0.0415839	-0.160054	-0.0481957	-0.165927	0.0252345	0.0619323	0.0484714	-0.221572	0.0644386	0.0981949	0.00372365	-0.0750529	0.162914	-0.00873247	0.142197
X48_148_plate2.CEL	0.249154	-0.138593	-0.0476547	-0.118889	-0.103051	-0.109139	-0.312807	0.0508232	-1.2131	0.117981	0.19599	0.0707167	0.263284	0.160689	-0.042694	0.134705	0.149782	-0.0185159	0.144835	0.0538166	0.10884	-0.0211701	0.276124	0.10268	0.221413	0.223099	-0.000170068	0.177049	-0.00304026	0.198105	0.122276	-0.0432392	0.276408	0.0291611	0.282324	-0.00510536	-0.0122348	0.128131	0.069046	0.111069	0.227091	0.0565079	0.243977	0.282889	0.217546	0.0210553	0.239002	0.184404	0.313913
X48_50_FFPE_PLATE1.CEL	-0.0828139	-0.44196	-0.570372	-0.192853	-0.433954	-0.36222	-0.327325	-0.407771	-0.166568	-0.190653	-0.25081	-0.230258	-0.270069	-0.277427	-0.206855	-0.107236	-0.165412	-0.36832	-0.435746	-0.229274	-0.240048	-0.288377	-0.390093	-0.24708	-0.252771	-0.506405	-0.17629	-0.427222	-0.248337	-0.440743	-0.180883	-0.126214	-0.429813	-0.254601	-0.378205	-0.284962	-0.224968	-0.298941	-0.303596	-0.285557	-0.212495	-0.271172	-0.366354	-0.270447	-0.355242	-0.221369	-0.289616	-0.429226	-0.248315
X48_D12_171720.T_plate6_3.CEL	-0.247724	-0.378506	-0.378651	-0.385029	-0.256549	-0.267644	-0.503307	-0.325069	-0.372273	-0.0895405	-0.265125	-0.20706	-0.120033	-0.124254	0.352489	-0.173653	0.168506	-0.137863	-0.132852	-0.0412884	0.0430438	-0.119103	-0.160282	-0.246263	0.0312456	-0.0412851	-0.242782	-0.15391	-0.308622	-0.165788	-0.237791	-0.143473	-0.154531	-0.309475	-0.093816	-0.334332	-0.242441	-0.161684	0.0398938	-0.00236321	-0.172124	-0.275226	0.0473657	0.0834409	-0.267472	-0.26593	0.136865	-0.0469819	-0.0891117
X48_T91.CEL	0.811005	0.359651	0.105665	0.0772277	-0.21431	-0.199112	0.921589	-0.375445	-0.170983	-0.119165	-0.373785	-0.424547	-0.123099	-0.340259	-0.0661363	-0.48398	-0.14824	-0.378554	-0.151732	-0.459556	-0.152938	-0.332056	-0.189136	-0.460526	-0.0823289	-0.282857	-0.261659	-0.241941	-0.328577	-0.325263	-0.248351	-0.37992	-0.14584	-0.4122	-0.122732	-0.419358	-0.358007	-0.272203	0.0478469	-0.207186	-0.257939	-0.359258	-0.0854475	-0.0749066	-0.348495	-0.31292	0.00711116	-0.0425606	-0.355252
X48_X.131_763052.T_plate2NHSII.CEL	0.27572	1.13939	0.625704	0.507808	0.716948	0.35762	0.419377	0.61506	0.600712	0.0896128	0.0183472	-0.146798	0.235285	0.249771	0.172273	-0.039587	0.142712	0.121232	0.251378	-0.195704	0.218638	0.013611	0.340669	0.0456631	0.213303	0.45824	-0.330658	0.177708	-0.113807	0.32447	-0.153079	-0.127442	0.517119	-0.237246	0.556708	-0.0302346	0.118173	0.0718656	0.2087	0.154019	0.175941	-0.0191271	0.0177187	0.321469	0.0024945	0.112727	0.180143	0.355933	0.0153951
X48_X.305_898165.T_NHSIIplate4.CEL	-0.148486	0.33697	0.385134	0.218718	0.517682	0.532603	-0.0817284	0.209491	-0.476606	0.45868	-0.00417979	-0.0802889	0.781964	0.370193	0.312632	-0.107162	0.645194	0.384538	0.833951	-0.219638	0.604785	0.155516	0.826138	0.0556179	0.747383	0.335601	-0.0807057	0.297698	0.0534223	0.170813	0.150261	0.144834	0.43485	-0.00704	0.547763	-0.0622157	0.175427	0.448368	0.378832	0.595765	0.158389	0.332896	0.40677	0.813787	0.0779356	0.333323	0.488271	0.739085	0.151491
X49_1026.CEL	-0.0972713	-0.0724405	-0.218876	0.229112	-0.392241	-0.232813	0.191026	-0.303491	1.08063	-0.293649	-0.145517	-0.122087	-0.331829	-0.357054	-0.263746	-0.338465	-0.335972	-0.335506	-0.275501	-0.17452	-0.372185	-0.331109	-0.214057	-0.365423	-0.284629	-0.388446	-0.0185219	-0.436251	-0.0962166	-0.342796	-0.0632657	-0.24999	-0.387698	-0.177958	-0.330893	-0.32361	-0.281635	-0.168823	-0.230125	-0.117676	-0.293669	-0.26176	-0.319463	-0.300107	-0.324242	-0.0936061	-0.294255	-0.234324	-0.256808
X49_257_FFPE_PLATE3.CEL	-0.353517	-0.58591	-0.553573	-0.30393	-0.132497	-0.36414	-0.532574	-0.380538	-0.519065	-0.160261	-0.127588	0.130833	-0.182498	-0.121879	-0.196685	0.121419	-0.192656	-0.332264	-0.338642	0.0416181	-0.153513	-0.0253166	-0.314771	0.0560196	-0.26953	-0.136274	-0.0534989	-0.14737	-0.176523	-0.124039	-0.200212	-0.0823137	-0.132046	-0.155234	-0.290538	-0.0257694	-0.0606711	-0.298923	-0.0753104	-0.285935	0.135587	-0.22618	-0.036604	-0.386464	0.198879	-0.205481	-0.0728488	-0.342239	0.184
X49_349_PLATE4.CEL	-0.631525	0.156344	0.0790629	0.0839763	-0.208373	-0.116918	0.215672	-0.0881689	-0.233742	-0.253584	0.29274	0.124851	-0.10918	-0.0182417	-0.28023	0.323977	-0.301686	-0.0986278	-0.316647	0.130015	-0.228388	-0.068663	-0.299118	0.138132	-0.407676	0.000460271	-0.0973442	-0.0296811	-0.090096	-0.00387573	-0.0901572	0.00822641	0.0415415	0.0227877	0.0323151	0.165678	-0.0277172	-0.200439	-0.217548	-0.428491	0.0632225	-0.169372	-0.30161	-0.356428	0.0870695	-0.0968028	-0.104735	-0.339145	0.139517
X49_471_plate5.CEL	0.188131	-0.526476	-0.351442	-0.364814	-0.179483	-0.179483	-0.474745	-0.654699	-0.986387	-0.331367	-0.349834	-0.127337	-0.413324	-0.230016	-0.353861	-0.265334	-0.320571	-0.255272	-0.4482	-0.163003	-0.398733	-0.186808	-0.381069	-0.253256	-0.370273	-0.419583	-0.0901424	-0.479868	-0.16794	-0.411361	-0.110724	-0.319859	-0.596295	-0.280576	-0.610556	-0.304903	-0.266748	-0.297758	-0.363084	-0.276167	-0.358015	-0.344964	-0.448832	-0.432989	-0.382191	-0.329304	-0.326538	-0.488235	-0.363549
X49_659.CEL	0.930808	0.826285	0.826285	1.01655	1.59773	1.2282	1.40925	0.739263	0.160905	0.516585	0.00836302	-0.0346585	0.829297	0.333235	0.71902	-0.486023	0.849589	0.444493	0.841959	-0.193465	0.798244	0.276621	0.777242	-0.112567	0.918697	0.587469	0.0675929	0.548547	0.379916	0.522114	0.256771	-0.0319733	0.599265	-0.136959	0.607975	-0.0145161	0.180832	0.61188	0.364147	0.684969	0.115959	0.54207	0.497667	0.934275	-0.0027494	0.335424	0.620522	0.812526	-0.0601745
X49_751_FFPE_Plate8.CEL	-0.0660435	-0.0909302	-0.137055	-0.127876	-0.124495	-0.248338	-0.0682067	-0.155085	0.258447	-0.00566707	-0.126571	0.142088	-0.178804	-0.151259	0.0832707	-0.0269311	0.00985464	0.0140517	-0.0853582	0.0556967	-0.000480055	-0.111146	-0.0235944	0.0683991	0.0893368	-0.0403455	-0.0744637	0.0121929	-0.100021	-0.0338567	-0.0902692	-0.0678209	-0.0958772	-0.0793953	-0.0664903	0.0207361	0.0526645	-0.135276	0.00478231	-0.0387861	-0.00205705	0.0109227	0.0419016	-0.0623204	0.00154856	-0.00765361	0.152682	-0.109169	0.0194851
X49_891_plate9.CEL	-0.828859	-0.448848	-0.44354	-0.704154	-0.730531	-0.730531	-0.731651	-0.344648	-1.02865	0.251184	-0.258746	-0.298612	0.218727	-0.149975	0.295095	-0.353812	0.36792	-0.00120731	0.274848	-0.216121	0.217001	-0.123576	0.0955207	-0.162552	0.612331	-0.0373083	-0.517854	0.00556588	-0.587318	-0.127076	-0.517854	-0.223043	0.108652	-0.328035	-0.0116363	-0.219678	-0.113566	-0.124437	0.308699	0.163218	-0.0246496	-0.0943949	0.557237	0.324419	-0.0377471	-0.217677	0.736509	0.129593	-0.00907094
X49_M143.CEL	0.0865042	0.137532	-0.116155	0.251969	0.831967	0.367981	-0.579111	-0.171561	1.89379	-0.0167804	0.701035	0.747299	-0.235221	0.0268874	-0.344356	0.873149	-0.431954	0.171763	-0.049628	0.675052	-0.232581	0.354718	-0.0249336	0.735867	-0.263027	0.0341905	0.301272	0.0510981	0.562556	0.204412	0.244018	0.4823	-0.107663	0.698581	0.0369476	0.512969	0.41137	-0.11044	-0.244072	-0.236646	-0.0271087	0.244725	-0.0973506	-0.586574	0.186712	0.293581	-0.28463	-0.599425	0.178068
X49_M193.CEL	0.911184	0.596705	0.515107	0.576181	0.516711	0.408681	1.15019	0.3263	0.361381	0.215617	-0.0642933	0.0122458	0.228843	-0.0283463	0.281146	-0.200008	0.258651	0.146207	0.251254	-0.0917515	0.313467	0.265381	0.236023	-0.189368	0.327896	0.185884	-0.00868836	0.210993	-0.0311787	0.100914	0.169418	-0.00290316	0.109858	-0.011212	0.121543	0.0765875	0.0151514	0.176267	0.0641246	0.265381	-0.140743	0.172273	0.09466	0.373835	-0.135788	0.08486	0.101935	0.367799	-0.149638
X49_M355.CEL	-0.670423	-0.417121	-0.288632	-0.544707	-0.605714	-0.512128	-0.284251	-0.432297	-0.56651	-0.346632	-0.33916	-0.390952	-0.29592	-0.317543	-0.281791	-0.381861	-0.327545	-0.33384	-0.2656	-0.265782	-0.328482	-0.267228	-0.280547	-0.404097	-0.312987	-0.37422	-0.308695	-0.425086	-0.2761	-0.426618	-0.23111	-0.343321	-0.416712	-0.367717	-0.393865	-0.339018	-0.336432	-0.300673	-0.314337	-0.203176	-0.378912	-0.216636	-0.336432	-0.197599	-0.359442	-0.32318	-0.357918	-0.21541	-0.435086
X49_X.219_555287.T_NHSIIplate3.CEL	-0.883741	1.02548	0.709246	0.105144	-0.33415	-0.20022	0.693401	0.44904	-0.722673	0.594648	-0.294726	-0.143073	0.59109	0.0455441	0.862601	-0.342104	0.597829	0.317797	0.750728	-0.038136	0.495457	0.0108323	0.761216	-0.21894	0.91845	0.385747	-0.404755	0.401771	-0.362058	0.131185	-0.217206	-0.014302	0.525764	-0.141062	0.586049	-0.238005	0.101263	0.146998	0.596905	0.49422	0.257693	0.101263	0.730659	0.806587	0.101767	0.010236	0.801151	0.657845	0.202635
X49_X.45_526551.T_plate1NHSII.CEL	0.439905	0.410435	0.173327	0.169076	-0.106333	-0.069957	0.826654	0.626904	-0.602462	0.617304	-0.0832828	0.085451	0.677432	0.332452	1.08586	-0.197342	0.824553	0.548711	0.506673	0.0308598	0.639083	0.224073	0.605394	-0.0508002	0.830286	0.636558	-0.47815	0.6829	-0.299726	0.530561	-0.226339	-0.0697723	0.613192	-0.275044	0.581273	-0.122934	0.216034	0.168841	0.697427	0.79064	0.575253	0.106815	0.690289	0.890498	0.283258	-0.0804044	0.870499	0.720159	0.471539
X5_213_FFPE_PLATE_3.CEL	-0.324187	-0.491422	-0.46142	-0.109269	-0.20318	-0.16581	-0.134557	-0.319454	-0.402671	-0.324187	-0.209118	-0.201247	-0.225698	-0.377737	-0.494816	0.018623	-0.377678	-0.403342	-0.484113	-0.243142	-0.3648	-0.269267	-0.440831	-0.166483	-0.491254	-0.440942	0.0224601	-0.428016	0.0224601	-0.423205	0.00253602	-0.0387231	-0.435931	-0.0615832	-0.400699	-0.129597	-0.266445	-0.162978	-0.395714	-0.399191	-0.280259	-0.255252	-0.402141	-0.460244	-0.108931	-0.334096	-0.520483	-0.41644	-0.309194
X5_305_PLATE4.CEL	0.55048	-0.0538105	-0.0222601	0.148242	0.0222213	0.120349	-0.0307838	-0.239153	0.384566	-0.0594045	0.0614419	0.0714519	-0.143187	0.0861838	-0.237936	0.13642	-0.138337	0.000297388	-0.143588	0.031514	-0.159798	-0.0321677	-0.0953984	0.162119	-0.208802	0.22304	0.056942	0.113613	0.0626281	0.139977	-0.0321254	-0.0541798	0.0457638	-0.0121867	0.068364	-0.0519825	-0.0578311	0.0140277	-0.0865149	-0.0541798	0.17908	-0.0743692	0.00933979	-0.0985857	0.19621	0.0601396	-0.0677221	-0.104892	0.189837
X5_427_plate5.CEL	-0.485458	0.683061	0.671577	0.525769	0.747653	0.0876879	0.822034	0.343369	-0.450179	0.511822	-0.184427	-0.053979	0.414572	0.319007	0.549704	-0.301526	0.522813	0.0468698	0.533022	-0.210648	0.417286	0.100361	0.429982	-0.130258	0.670346	0.391669	-0.442147	0.321384	-0.300982	0.266692	-0.229341	-0.122694	0.451507	-0.215757	0.417127	-0.129588	0.069211	0.0510597	0.408763	0.554022	0.144063	-0.133737	0.404814	0.625538	-0.0307611	-0.178838	0.673761	0.416029	0.169515
X5_707_FFPE_Plate8.CEL	0.42394	1.23694	1.06002	0.528515	0.281626	0.160518	2.44465	0.155828	-0.0891465	0.364035	-0.158183	0.203759	0.137815	-0.104404	0.322387	-0.15304	0.358097	-0.113036	0.174042	0.0371073	0.180481	-0.121758	0.157362	-0.190703	0.439693	0.0921948	-0.26405	0.165627	-0.236313	0.109915	-0.151958	-0.25461	0.0732884	-0.200724	0.0848479	-0.194977	-0.0999394	0.0366132	0.308897	0.0732215	-0.0832721	-0.237397	0.238529	0.27084	-0.0489577	-0.125133	0.345561	0.0339099	-0.0534149
X5_982.CEL	0.357133	-0.372653	-0.334504	-0.14824	-0.110316	-0.198089	-0.0338511	-0.671028	0.453953	-0.372189	-0.0284407	0.0143511	-0.507437	-0.160742	-0.423706	0.355112	-0.485402	-0.22781	-0.483579	0.0785806	-0.507333	-0.0607914	-0.42994	0.213695	-0.496584	-0.251894	0.0693549	-0.279095	0.0442751	-0.19	-0.0648787	0.0438471	-0.202157	0.0874554	-0.298796	-0.105564	-0.206072	-0.327922	-0.345017	-0.439624	-0.105585	-0.306259	-0.388654	-0.592946	-0.0653168	-0.185841	-0.478391	-0.455798	-0.0737698
X5_M221.CEL	-0.196861	-0.217137	-0.0955429	0.0419416	0.0703342	-0.0445118	-0.305167	-0.0301666	-0.147961	0.115017	-0.00471226	0.0584683	0.0316798	0.00307915	0.0581855	0.0759878	0.0280191	-0.0791522	0.00547263	0.000428469	-0.0525044	-0.0329056	-0.0246858	0.00473588	0.0168863	-0.0671914	0.0502956	0.0190188	0.0858702	-0.0238528	0.145777	-0.00133277	-0.00464563	-0.0477446	-0.0475036	0.039982	-0.0626247	0.00964245	0.129176	0.0487652	0.0646867	0.0324107	0.0395499	-0.0387326	0.0517243	0.0238446	0.0243814	0.099428	0.049063
X5_M285.CEL	-0.287024	-0.110597	0.02117	-0.120929	-0.14278	-0.153573	0.189167	-0.120125	-0.371838	0.310123	-0.17488	-0.0113522	-0.00926305	-0.171639	0.340979	-0.158434	0.173989	-0.177609	0.113048	-0.0827091	0.0121121	-0.138714	0.0115536	-0.258549	0.185769	-0.182452	0.170768	-0.131763	0.178382	-0.136944	0.209431	0.119882	-0.0255873	0.00530563	-0.0846328	0.0132431	-0.00151271	0.0908103	0.114052	0.0617216	-0.0602106	0.0292594	0.0678229	0.111671	-0.0950876	-0.00831958	0.0659431	0.0878984	-0.0608974
X5_M53.CEL	-0.240467	0.826758	0.431866	0.254574	-0.116352	0.195856	0.588737	0.267537	0.940105	-0.078683	0.313368	0.0290188	0.14137	0.606142	0.516496	0.162609	0.147786	0.455487	0.204044	0.162609	0.362765	0.330278	0.238722	0.371475	0.192668	0.540586	-0.387834	0.542668	-0.127381	0.417037	-0.398878	-0.0889104	0.454732	-0.0271495	0.461579	-0.0687524	-0.160351	0.197867	0.135491	0.138245	0.434769	0.00306139	0.26153	0.299388	0.246799	0.202489	0.498262	0.12621	0.593473
X5_M99.CEL	-0.77226	0.158026	0.52105	-0.281443	-0.415911	-0.415911	0.261256	0.119963	-1.92005	0.668787	-0.707137	-0.609182	1.21867	-0.218342	1.77976	-0.884259	1.32509	0.154374	1.30666	-0.689627	1.50137	-0.262139	0.90856	-0.621211	1.433	0.233764	-1.06024	0.218573	-0.694518	-0.119892	-0.875353	-0.246186	0.720064	-0.442905	0.874988	-0.288271	-0.093668	0.0146532	0.686347	0.918109	-0.0851454	-0.0765007	0.73278	1.28427	-0.336166	-0.284501	1.52534	0.74674	-0.22059
X5_T48.CEL	-0.342167	-0.390041	-0.380324	-0.511113	-0.637732	-0.560166	-0.508166	-0.390659	-0.465002	-0.0961353	-0.433723	-0.316254	-0.209179	-0.338768	-0.220297	-0.51278	-0.0953409	-0.377492	-0.155362	-0.357165	-0.248423	-0.294505	-0.13165	-0.475048	-0.0413906	-0.38979	-0.266772	-0.348028	-0.300132	-0.380949	-0.232982	-0.405792	-0.238291	-0.299345	-0.270941	-0.35849	-0.31117	-0.177099	-0.153652	-0.17242	-0.20947	-0.290145	-0.174027	-0.0508572	-0.328388	-0.249775	-0.174027	-0.135391	-0.290316
X5_T5.CEL	-0.335672	-0.0156441	-0.11526	0.0459375	0.172181	0.144101	0.0294637	-0.0351331	-0.342863	0.0594328	0.0587873	0.153753	0.0442309	0.0793271	-0.230289	0.246934	-0.162595	-0.014684	-0.106021	0.139407	-0.016102	0.0187278	-0.120682	0.183176	-0.250376	-0.0309173	0.232499	-0.0242197	0.208368	-0.0223233	0.221945	0.0838469	-0.0355522	0.13754	-0.0765977	0.199131	-0.0881156	-0.00990684	-0.0564394	-0.11586	0.120792	0.112529	-0.0806407	-0.153394	0.0730406	0.0940179	-0.0949584	-0.129376	0.0319127
X5_X.1_424219.T_plate1NHSII.CEL	-0.748334	-0.438509	-0.380176	-0.422323	-0.458585	-0.594653	-0.708117	-0.218264	-0.337817	0.0357837	0.00427561	-0.0879733	0.0240747	0.0794007	0.165417	-0.0150139	0.112188	0.236509	0.150458	-0.0293338	0.0934954	-0.0144542	0.178038	-0.0523074	0.199936	0.119611	-0.369045	0.113087	-0.337082	-0.0118597	-0.259888	-0.188448	0.0115565	-0.224656	-0.0993734	-0.0094031	0.00343549	0.000811356	0.0339712	0.055358	0.11991	-0.0730276	0.167751	0.212492	0.113799	-0.187386	0.230816	0.0737559	0.196333
X5_X.175_665701.T_NHSIIplate3.CEL	-0.77755	-0.0847791	-0.0807038	-0.529154	-0.0182083	-0.349322	-0.517262	-0.0407779	-0.711539	0.120092	0.0727898	-0.196713	0.473107	0.390794	0.200939	-0.100014	0.12381	0.208284	0.518755	2.89e-05	0.403273	0.033476	0.615487	0.143304	0.457845	0.267945	-0.308519	0.262119	-0.18838	0.275872	-0.227239	0.0205739	0.370199	0.0879435	0.435628	-0.0564293	0.123849	0.336492	0.290827	0.319217	0.338623	0.295474	0.382122	0.436064	0.263512	-0.0489876	0.476153	0.317706	0.365141
X5_X.349_504933.T_NHSIIplate5.CEL	-0.702546	-0.130975	-0.2132	-0.696694	-0.70548	-0.623283	-0.240572	-0.0377764	-1.2367	0.817838	-0.443917	-0.109918	0.515965	0.0762425	1.11502	-0.456976	1.101	0.0957343	0.769548	-0.232348	0.783885	0.0630755	0.585332	-0.325612	1.29684	0.127772	-0.359937	0.207532	-0.265683	-0.123273	-0.160513	0.047425	0.517142	-0.120087	0.46137	-0.14509	0.205851	0.0871276	0.804905	0.773624	0.145804	0.229482	0.8276	1.02676	0.0410453	-0.136098	1.15721	0.705788	0.168597
X50_1027.CEL	-0.559621	0.408753	0.375193	0.0561962	0.418493	0.174133	0.02381	0.378497	-0.349169	0.210562	0.216349	0.10081	0.464556	0.393251	0.224073	0.0527099	0.237735	0.385361	0.509334	0.0956993	0.302118	0.245799	0.489848	0.217165	0.504459	0.443964	-0.197855	0.485974	-0.0269181	0.460048	-0.0970174	0.19286	0.368213	0.182648	0.499009	0.0245866	0.27629	0.47724	0.233892	0.445367	0.275836	0.418871	0.413187	0.52276	0.305117	0.192345	0.431772	0.356392	0.277379
X50_150_plate2.CEL	-0.258645	1.05775	0.788536	0.292506	0.480754	0.0771417	0.746833	0.287617	-1.3214	0.617478	-0.199176	0.0866554	0.640393	0.476667	0.935179	-0.199176	0.745768	0.42639	0.779114	0.0268259	0.836052	0.0998593	0.779114	-0.0371043	0.77758	0.431097	-0.327129	0.426353	-0.293781	0.328193	-0.282532	-0.0640654	0.574159	0.0246454	0.692205	-0.186313	0.219174	0.535122	0.591806	0.872811	0.192375	0.164417	0.754159	1.07239	-0.100431	0.212833	0.800501	0.795184	0.021277
X50_52_FFPE_PLATE1.CEL	1.09175	0.179679	0.220881	0.516128	0.429323	0.439664	0.731727	0.00904649	0.334323	-0.134148	0.174119	0.178191	-0.201167	-0.00981814	-0.392474	0.101622	-0.257836	-0.0686288	-0.217149	0.00448272	-0.0792803	-0.0448026	-0.131196	0.0892711	-0.334483	-0.019579	-0.194336	-0.0304359	-0.0471426	0.201612	-0.139413	0.0706173	-0.0953684	0.0105819	-0.0480532	0.0391546	0.0703545	-0.151972	-0.172643	-0.273758	0.0256885	-0.183984	-0.251596	-0.280456	0.0658246	-0.128082	-0.207244	-0.225447	-0.074498
X50_M201.CEL	0.760457	0.000163304	0.124589	0.202705	0.0776934	-0.0142554	0.708393	0.15538	0.436008	0.127605	-0.154876	-0.126775	0.148406	-0.181226	0.236801	-0.280347	0.166733	-0.129853	0.138106	-0.213188	0.10741	-0.0691252	0.13716	-0.310873	0.158468	-0.0336839	-0.0181679	-0.113841	-0.0999856	-0.0738536	0.014503	-0.0832784	0.00167035	-0.245578	-0.00506724	-0.156804	-0.0377484	0.00954325	0.145353	0.0394935	-0.117575	-0.0529218	-0.00910319	0.262962	-0.102361	-0.000343959	0.0654374	0.17477	-0.114105
X50_X.133_788710.T_plate2NHSII.CEL	0.00111372	1.54601	1.07313	0.0656819	-0.0791005	-0.124737	0.245182	0.126208	-0.35655	0.201722	-0.00720986	-0.0389624	0.138203	0.146734	0.346755	0.0170099	0.10989	0.306385	0.0691747	-0.0388727	0.265587	0.0544532	0.153853	0.0746283	0.181769	0.449776	-0.357991	0.46366	-0.219898	0.234467	-0.243599	-0.146975	0.412982	-0.199819	0.370363	-0.132618	0.134638	0.214058	0.32726	0.249922	0.299659	-0.038892	0.499893	0.272914	0.171895	0.0112759	0.392845	0.220199	0.380831
X50_X.407_328828.T_NHSIIplate5.CEL	0.369206	0.334319	0.244725	0.700455	0.763404	0.270744	0.799169	0.0354385	1.00408	-0.195075	0.0777465	0.0979196	0.0384255	0.0394973	0.181598	0.137413	-0.0481975	-0.00312826	-0.186494	0.123912	0.031313	0.00444269	-0.0361354	0.150255	-0.184015	0.165933	-0.0293948	0.151798	-0.0293948	0.177618	-0.0388199	-0.248379	0.100589	-0.238726	0.19256	0.127886	0.0203698	-0.335674	0.185074	-0.201484	0.269259	-0.254935	-0.156478	-0.298467	0.140692	-0.0517397	0.0992194	-0.299793	0.141412
X51_1028.CEL	-0.550039	-0.281683	-0.419114	-0.402671	-0.310053	-0.310053	-0.532887	-0.26377	-0.300042	-0.288991	0.126241	0.0485827	-0.122104	0.0542277	-0.220889	0.29214	-0.202032	-0.284829	-0.307905	0.213773	-0.19045	-0.133214	-0.174008	0.0899453	-0.314093	0.107523	-0.275277	0.0521711	-0.27214	0.0951564	-0.278432	-0.0830473	-0.117293	0.0805282	-0.056579	0.0535279	-0.0887991	-0.282573	-0.164311	-0.30058	0.236941	-0.174089	-0.0516772	-0.313439	0.148561	-0.157542	-0.0482082	-0.24344	0.206276
X51_259_FFPE_PLATE3.CEL	0.179877	-0.0974733	-0.0971917	0.631742	0.605281	0.515428	0.941833	-0.0314684	-0.175861	0.0972495	-0.116375	0.109417	0.0610762	-0.311906	-0.142205	-0.0924303	-0.00159345	-0.122837	-0.181572	-0.000518578	-0.0989627	-0.132083	-0.17934	-0.116784	-0.099405	-0.174473	0.0860982	0.0122141	-0.0216545	-0.0877451	0.0450453	0.00889668	-0.203042	0.00686956	-0.229678	0.0113674	-0.0529796	-0.104028	-0.209332	-0.102251	-0.220449	-0.084893	-0.278071	-0.204939	-0.24128	-8.66e-05	-0.217174	-0.107919	-0.334737
X51_351_PLATE4.CEL	-0.0265525	-0.175103	-0.149705	-0.108795	0.0793591	0.280226	-0.220355	0.211236	1.36475	-0.203944	0.0838273	-0.0655111	-0.0166033	0.0311133	-0.166319	0.0143212	-0.0633597	0.0214587	0.00466754	-0.0710911	0.00398604	-0.0675735	0.0371072	0.0960925	-0.0474347	-0.0061923	-0.0180646	0.00119568	0.0527534	0.0369889	-0.0465867	-0.078337	0.0580275	-0.0342759	0.100226	-0.0248562	-0.1365	0.11471	-0.0510154	-0.0451779	0.033239	0.0222187	0.0251858	-0.00510143	0.0482842	-0.0958466	-0.0239416	-0.11363	0.108718
X51_473_plate5.CEL	-0.71788	-0.119003	-0.202318	-0.44721	-0.217849	-0.277477	-0.295413	-0.25233	-0.604545	0.0251616	-0.249582	-0.221136	0.093847	-0.0236224	-0.202446	-0.322708	0.0634425	-0.0858668	0.301515	-0.212014	0.159899	-0.240905	0.305941	-0.28236	0.239173	-0.196059	-0.408624	-0.0473942	-0.298821	-0.254608	-0.302808	-0.184391	0.0695637	-0.279709	-0.0189024	-0.128923	-0.0980819	0.110918	-0.0922025	-0.0639865	-0.267802	-0.0188377	0.0349176	0.246919	-0.204632	-0.125186	-0.0264557	0.0331566	-0.404884
X51_661.CEL	-0.550534	0.486917	0.622486	0.344978	0.589305	0.338877	1.09329	0.848221	-0.353045	0.687575	-0.213552	-0.029608	0.728152	0.389987	0.640399	-0.248857	0.739695	0.295306	0.810633	-0.0445587	0.70068	0.25353	0.673764	-0.00760473	0.69632	0.444445	-0.374344	0.549809	-0.212133	0.426604	-0.0833333	0.092991	0.566576	0.136635	0.560761	0.0273913	0.341258	0.529586	0.567876	0.630437	0.295549	0.38866	0.590788	0.786243	0.0997465	0.116918	0.744366	0.601131	0.176945
X51_753_FFPE_Plate8.CEL	-0.113745	-0.0897926	0.0558691	-0.113851	0.0816886	-0.00105522	-0.098884	-0.00293058	-0.0840231	-0.0748947	0.082193	0.0648186	-0.136642	-0.11148	-0.135691	0.101591	-0.15156	-0.173333	-0.0147387	-0.0396891	-0.147254	-0.050945	-0.00343396	0.110121	-0.0536959	-0.0652036	-0.12067	0.070439	-0.143306	-0.135686	-0.109507	-0.0108706	-0.00880524	0.0389963	0.00276019	0.00356729	0.122293	-0.0431782	-0.0447527	-0.0604894	0.156514	-0.0474002	0.0280748	-0.151613	0.194685	-0.00198693	0.00817235	-0.0301103	0.0896731
X51_903_plate9.CEL	-0.0821989	0.320535	0.198575	0.171124	0.188492	0.188492	0.519804	0.12936	-0.857887	0.161729	0.0863443	0.0755836	0.266492	0.151651	0.234423	0.0123341	0.20338	0.207412	0.25294	-0.00283462	0.179697	0.189438	0.253252	0.199696	0.288448	0.299828	-0.0317207	0.333377	-0.0364439	0.22063	-0.0091539	-0.0203974	0.225761	0.0141789	0.212008	-0.0267962	0.108968	0.213599	0.151405	0.199122	0.00929408	0.126306	0.181801	0.38787	0.0106778	0.103317	0.113967	0.264261	0.0296471
X51_M145.CEL	0.771898	-0.106603	-0.0661985	0.639093	0.595296	0.555372	-0.551481	-0.197987	1.11219	-0.278804	0.639093	0.633284	-0.296726	-0.144922	-0.404297	0.622332	-0.447416	-0.0784308	-0.152846	0.530713	-0.144479	0.231891	-0.152846	0.666055	-0.33973	-0.161402	0.499995	-0.04865	0.533131	0.114284	0.514484	0.443371	0.00391712	0.598008	-0.00145185	0.501018	0.420338	-0.099384	-0.305416	-0.0899867	-0.238345	0.235435	0.047089	-0.484937	-0.0974624	0.13526	-0.457445	-0.292711	-0.0970411
X51_M209.CEL	-0.217393	-0.252317	-0.145445	-0.463606	-0.786073	-0.480849	-0.349121	-0.170571	-0.767703	0.0459174	-0.745441	-0.669846	0.0358048	-0.481413	0.0628177	-0.94466	0.227745	-0.349556	0.28962	-0.773394	0.145739	-0.382123	0.147194	-0.873983	0.423909	-0.440007	-0.258222	-0.353798	-0.301636	-0.662637	-0.242752	-0.298181	-0.176576	-0.409761	-0.258694	-0.439056	-0.345202	-0.147699	-0.0399873	0.167909	-0.338894	-0.222038	-0.036064	0.346823	-0.540723	-0.432435	0.0710499	0.181827	-0.607433
X51_X.221_557571.T_NHSIIplate3.CEL	-0.719908	0.501463	0.653248	-0.152995	-0.387239	-0.306226	0.988919	0.419931	-0.0274266	1.00538	-0.500725	-0.418116	1.05437	0.271922	1.61025	-0.557254	1.1655	0.356085	1.42958	-0.208389	1.0238	0.10289	1.16399	-0.609307	1.44703	0.184858	-0.331169	0.37128	-0.0786593	-0.242652	0.158676	-0.171642	0.72776	-0.30439	0.651773	-0.066689	0.307223	0.39506	1.26708	0.938829	0.45977	0.201794	1.23506	1.27185	0.10081	0.215067	1.34339	1.09063	0.320512
X51_X.395_249142.T_NHSIIplate5.CEL	-0.0995958	0.155809	0.163198	0.298857	0.0860638	0.223483	0.634379	-0.306686	1.33519	-0.345677	-0.256179	-0.183143	-0.467343	-0.580876	-0.0687782	-0.203268	-0.107071	-0.325234	-0.391189	-0.197401	-0.347856	-0.266371	-0.504322	-0.291531	-0.289584	-0.364459	0.0987904	-0.494797	0.0228165	-0.333614	0.0703724	-0.221593	-0.457007	-0.30365	-0.351086	-0.471135	-0.312354	-0.32409	-0.192802	-0.34736	-0.316139	-0.383481	-0.460877	-0.567946	-0.361311	-0.254343	-0.416156	-0.469703	-0.344955
X51_X.47_529210.T_plate1NHSII.CEL	-0.883879	-0.389472	-0.383639	-0.736727	-0.634946	-0.728182	-0.445369	-0.0734874	-1.29107	0.622137	-0.440672	-0.167513	0.770028	0.0580786	1.23833	-0.286286	1.04175	0.307739	0.887043	0.0114996	0.982666	0.161847	0.740072	-0.191792	1.1948	0.288964	-0.7229	0.310694	-0.575475	0.148681	-0.443628	-0.0268698	0.379097	-0.111345	0.380635	-0.100132	0.280495	0.116245	0.708466	0.788197	0.132796	0.112652	0.861291	0.986978	0.107483	0.0308721	1.07434	0.79566	0.289304
X52_1029.CEL	0.328069	-0.105307	-0.0842374	0.101301	0.452431	0.180769	-0.323656	-0.190352	0.639783	-0.323153	0.299036	0.071972	-0.187647	0.150413	-0.353447	0.304259	-0.279271	0.0573829	-0.397215	0.0908632	-0.226534	0.03834	-0.21348	0.300301	-0.541081	0.171382	-0.0729114	0.254057	-0.0497678	0.167762	-0.0867899	-0.00739748	0.0530908	-0.00348708	0.155905	0.0578837	0.203533	-0.09375	-0.170625	-0.242769	0.28013	0.0566637	-0.242769	-0.268593	0.301203	0.043452	-0.182356	-0.14573	0.287773
X52_152_plate2.CEL	-0.328433	1.24895	0.682904	-0.0566148	0.430737	-0.243641	1.48007	0.34654	-0.438397	0.108097	-0.376507	-0.351267	0.152599	-0.0325688	0.949002	-0.21035	0.381151	0.0145113	0.157791	-0.235517	0.165312	-0.144439	0.145176	-0.381066	0.314655	-0.0452094	-0.627465	0.0209026	-0.548557	-0.239268	-0.451949	-0.543909	0.404858	-0.397014	0.333108	-0.175679	-0.134813	-0.316923	0.561356	-0.0689223	0.110185	-0.363706	0.230574	0.0359065	0.072433	-0.286169	0.474347	0.182707	0.11067
X52_54_FFPE_PLATE1.CEL	0.889209	-0.184726	-0.218148	0.0581647	0.142406	0.142406	0.121916	-0.354124	0.823232	-0.377843	-0.0170255	-0.0143403	-0.397929	-0.186296	-0.490093	0.136054	-0.379642	-0.228583	-0.469415	-0.0219671	-0.409981	-0.181386	-0.445944	-0.0608367	-0.421362	-0.258912	-0.0879475	-0.334303	-0.195964	-0.288985	-0.138229	-0.151463	-0.403978	-0.0716374	-0.366887	-0.0846935	-0.149086	-0.332947	-0.434647	-0.435915	-0.233253	-0.255312	-0.536508	-0.543149	-0.231234	-0.18809	-0.517517	-0.442797	-0.240949
X52_779.CEL	0.38161	0.260175	0.0628987	0.223933	0.538611	0.167157	0.0588831	-0.199054	0.761515	-0.299075	0.242428	-0.0853024	-0.379082	0.0871831	-0.361212	0.340565	-0.451656	-0.175692	-0.503131	0.0872695	-0.424642	-0.110524	-0.336017	0.21144	-0.636419	-0.134801	0.026144	-0.0216783	0.0321635	-0.0188874	-0.0123816	0.0495359	-0.184919	0.00263603	-0.195105	-0.0398945	-0.0680489	-0.189465	-0.20044	-0.363109	0.105579	-0.118107	-0.358753	-0.440867	0.13591	-0.0531692	-0.389379	-0.401818	0.131536
X52_E4_221445.T_plate6_3.CEL	-0.567038	-0.168455	-0.264197	-0.518245	-0.180525	-0.415738	-0.546157	-0.225739	-0.81466	0.0457947	-0.0873622	-0.200467	0.0762974	-0.121433	0.291484	-0.0994551	0.10447	0.00383901	0.0962364	-0.14358	0.225323	-0.0722512	0.0939492	-0.0337132	0.0901754	0.178692	-0.213396	0.121982	-0.134089	0.140733	-0.192709	-0.216521	0.177924	-0.201483	0.180301	-0.145405	-0.202785	-0.238859	0.20731	0.0326566	0.243448	-0.216521	0.266269	-0.00169381	0.111576	-0.341697	0.241987	-0.134403	0.262733
X52_M217.CEL	-0.366497	-0.198544	-0.203342	-0.336139	-0.336139	-0.323781	-0.277111	-0.163829	-0.218083	-0.123742	-0.191013	-0.174802	0.0317581	-0.241561	-0.061617	-0.320445	-0.0383794	-0.218685	0.0210718	-0.217276	0.00311055	-0.216287	-0.00735331	-0.218831	-0.00733016	-0.100175	-0.188572	-0.0797428	-0.186089	-0.169475	-0.222641	-0.251751	-0.0792798	-0.246178	0.00730366	-0.176829	-0.216099	-0.105498	0.0350502	-0.088265	-0.179962	-0.185824	-0.157475	0.0324399	-0.145723	-0.16279	-0.00338814	0.0365442	-0.174169
X52_X.135_819767.T_plate2NHSII.CEL	-0.583984	-0.0960402	-0.0555469	-0.0990173	-0.0872572	-0.132971	-0.10447	-0.020238	-0.0976902	-0.184381	-0.320242	-0.147538	-0.146302	-0.0850694	-0.0812781	-0.390827	-0.0650681	-0.0466883	-0.0102937	-0.117862	-0.155669	-0.202733	-0.0651187	-0.225167	-0.069613	-0.215071	-0.283905	-0.208968	-0.224513	-0.205794	-0.165596	-0.337375	-0.152206	-0.349123	-0.204557	-0.304378	-0.125467	-0.0529867	-0.0808651	0.0393752	-0.269305	-0.070802	-0.0404934	0.129084	-0.302373	-0.0610456	-0.0696368	0.105868	-0.0774027
X52_X.309_452681.T_NHSIIplate4.CEL	-0.177148	-0.0588092	0.0557028	-0.172458	-0.133864	-0.118043	0.142665	-0.00709395	-0.581067	0.0649777	-0.190613	-0.239364	0.383948	0.151069	0.158885	-0.373945	0.357247	0.263426	0.272321	-0.157418	0.361878	0.0182055	0.253008	-0.0182699	0.121204	0.171298	-0.380638	0.127837	-0.209965	0.0545779	-0.226446	-0.185032	0.20346	-0.171269	0.169413	-0.207979	0.0298463	0.118266	0.00229604	0.184188	0.107312	0.0421881	0.177278	0.322354	0.0763734	-0.0355359	0.288027	0.296778	0.168627
X53_1030.CEL	-0.803142	-0.475971	-0.42538	-0.488728	-0.59635	-0.462513	-0.461481	-0.322635	-0.399657	-0.381768	-0.281144	-0.233274	-0.247567	-0.108806	0.0545329	-0.110986	-0.191826	-0.103537	-0.348935	-0.098503	-0.246086	-0.0702702	-0.309205	-0.0294077	-0.29056	-0.243765	-0.307682	-0.354625	-0.262281	-0.236363	-0.301917	-0.338815	-0.410455	-0.220994	-0.413936	-0.0927743	-0.262283	-0.330522	-0.00795408	-0.249084	-0.00834175	-0.463303	-0.0887959	-0.415771	-0.00712459	-0.259664	-0.153345	-0.284526	-0.0787572
X53_353_PLATE4.CEL	-0.251002	-0.404728	-0.325351	-0.44717	-0.376399	-0.229633	-0.3791	-0.481852	0.84978	-0.369498	0.0386517	-0.351137	-0.0884089	-0.114127	-0.382228	-0.183954	-0.0915948	0.0351389	-0.159108	-0.202343	-0.0557162	-0.135733	-0.134118	-0.0778463	-0.210172	-0.168217	-0.101909	-0.167462	-0.0627446	-0.173394	-0.131957	-0.168207	-0.208005	-0.194523	-0.169172	-0.04533	-0.206195	-0.12024	-0.370418	-0.299913	-0.216472	-0.032558	-0.165798	-0.0733234	-0.0466108	-0.147954	-0.198837	-0.0937967	-0.116194
X53_475_plate5.CEL	0.0951031	0.220282	0.0585699	0.329197	0.132455	0.283119	0.61116	0.0427177	-0.0914793	0.103782	-0.171157	-0.133324	0.0591428	-0.0180395	0.109959	-0.127264	0.071395	0.0440405	-0.0322038	-0.105777	0.119536	-0.0812132	0.0192869	-0.0759082	0.0437844	0.0633442	0.0366519	0.00360248	-0.0255929	0.0106719	-0.0255929	-0.0927972	-0.0194086	-0.124584	-0.0189374	-0.0936403	-0.062313	-0.0302309	0.0259565	0.0352557	-0.091517	-0.0399668	-0.0265812	0.211859	-0.0616283	-0.037583	0.0663924	0.168109	-0.0647068
X53_663.CEL	-0.355428	-0.587975	-0.47172	-0.48783	-0.816769	-0.355428	-0.335277	-0.363807	-0.0761502	0.159657	-0.497018	-0.322344	0.133655	-0.299081	0.466541	-0.351061	0.368511	-0.133757	0.115847	-0.336002	0.0944214	-0.272304	0.0459813	-0.469791	0.221917	-0.138558	-0.38519	-0.207405	-0.384593	-0.228697	-0.320737	-0.200417	0.108058	-0.227423	-0.0135966	-0.137043	-0.146596	-0.170622	0.149089	0.0238707	-0.140642	-0.0885642	0.163277	0.162284	-0.316993	-0.115574	0.36221	0.0965009	-0.203049
X53_755_FFPE_Plate8.CEL	-0.0217951	-0.328772	-0.311732	-0.337786	-0.289432	-0.0608361	-0.505375	-0.233001	-0.0336917	-0.0551192	0.0501089	-0.0606686	-0.160949	0.0104878	-0.0185151	0.101892	-0.153588	0.0447208	-0.189517	-0.0676845	-0.0391234	0.149533	-0.0578125	0.0661239	0.00358176	-0.157242	-0.0216199	-0.0608361	-0.0196348	-0.0135818	-0.0133274	0.0625003	-0.0110117	0.0621371	-0.0767425	0.0313298	-0.0386879	-0.157876	-0.0429178	-0.260736	0.149398	-0.0890842	0.0215117	-0.36929	-0.046499	-0.143043	0.0283855	-0.254554	-0.00412712
X53_905_plate9.CEL	-0.277539	-0.162931	-0.107717	-0.13265	0.085127	-0.155835	-0.147021	0.113233	-0.0171676	-0.0780804	-0.16586	-0.165387	0.056418	-0.177797	-0.0666646	-0.247312	-0.0404667	-0.114755	-0.0701306	-0.242455	-0.0514156	-0.138422	-0.00249813	-0.16788	0.038611	-0.099924	-0.00229627	-0.0963091	0.0295644	-0.115976	-0.0113057	-0.108441	-0.0366066	-0.0545935	-0.000124173	-0.241754	0.0552694	-0.118705	0.0390301	-0.0638186	0.0112601	-0.0543745	0.0512966	0.0178473	0.21057	-0.0679546	0.139713	0.0179208	-0.0354929
X53_M147.CEL	-0.250482	-0.0377779	-0.0281697	0.289021	1.44824	0.699977	-0.646476	0.0398288	1.57411	-0.287678	0.688351	0.851398	-0.229274	0.277949	-0.541764	1.16876	-0.31941	0.242494	-0.266551	0.791817	-0.045216	0.543643	-0.246332	0.823155	-0.622153	0.270855	0.461644	0.337235	0.567294	0.363404	0.499916	0.445438	-0.101053	0.684267	0.0722848	0.613881	0.22689	0.00671359	-0.256554	-0.11078	0.230878	0.0918123	-0.113291	-0.521285	0.277477	0.303203	-0.443957	-0.487574	0.295161
X53_M225.CEL	-0.588384	-0.380164	-0.33623	-0.583444	-0.42699	-0.45336	-0.457521	-0.346137	-0.555065	-0.217527	-0.26267	-0.297787	-0.0934067	-0.237485	-0.213693	-0.331205	-0.126211	-0.194229	-0.124669	-0.275734	-0.0918951	-0.224492	-0.181749	-0.299044	-0.101261	-0.236231	-0.336953	-0.236902	-0.389958	-0.250599	-0.336953	-0.257752	-0.144922	-0.287451	-0.178424	-0.29076	-0.315499	-0.215485	-0.157616	-0.177386	-0.120008	-0.181559	-0.186112	-0.0623727	-0.112528	-0.252407	-0.131549	-0.0986108	-0.171609
X53_M359.CEL	0.513764	0.0888906	0.0144089	0.223947	-0.0821694	0.0554612	0.841089	-0.261213	0.094841	-0.211508	-0.277917	-0.285324	-0.120311	-0.228932	-0.340626	-0.333135	-0.258216	-0.17514	-0.213731	-0.263233	-0.220971	-0.160883	-0.218983	-0.305395	-0.286285	-0.0940183	-0.25747	-0.107702	-0.251124	-0.0796077	-0.277177	-0.289566	-0.291145	-0.331705	-0.251649	-0.346231	-0.367775	-0.172161	-0.340829	-0.112131	-0.347549	-0.211299	-0.408247	-0.0765335	-0.28965	-0.271578	-0.319667	-0.197186	-0.369941
X53_T96.CEL	0.0108092	-0.149368	-0.119304	0.339744	0.0241122	-0.119742	0.258746	-0.107377	-0.65641	0.24448	-0.220959	-0.049233	-0.292293	-0.336775	-0.0699938	-0.197936	0.0582084	-0.412178	-0.237823	-0.141896	-0.311703	-0.108595	-0.259419	-0.2799	-0.146028	-0.54466	0.382714	-0.522373	0.255318	-0.375764	0.388192	-0.0302696	-0.271668	-0.142883	-0.3811	-0.225244	-0.1114	-0.134078	-0.111513	0.0210513	-0.406726	-0.0562103	-0.319226	-0.221485	-0.374964	-0.0885131	-0.380064	-0.130179	-0.374981
X53_X.223_557087.T_NHSIIplate3.CEL	-0.694202	-0.284383	-0.324283	-0.487299	-0.440045	-0.325043	-0.506759	-0.102032	-0.423169	-0.142369	-0.111761	-0.206027	-0.0984169	-0.116974	-0.171842	0.0425438	-0.124071	-0.231327	0.00827981	-0.109973	-0.142494	-0.241898	-0.0124276	-0.20898	-0.0128056	-0.0625373	-0.263436	-0.0793187	-0.23396	-0.00889086	-0.281857	-0.20763	-0.0946379	-0.14062	-0.137513	-0.128716	-0.17927	-0.0241799	-0.15951	-0.0745188	-0.112571	-0.0811796	-0.0786789	-0.0392452	-0.110799	-0.07865	-0.175949	-0.150791	-0.113136
X54_1031.CEL	-0.0958451	0.318673	0.349399	-0.489138	-0.272034	-0.276772	0.463517	0.443592	-0.488329	0.402278	-0.0571555	0.00259538	0.298566	-0.0187254	0.993002	-0.302251	0.510747	0.0825498	0.457688	-0.037166	0.42847	0.0734859	0.256635	-0.0513325	0.60776	0.219853	-0.649478	0.252312	-0.477767	0.0858306	-0.360287	-0.345144	0.153502	-0.253476	0.158442	0.131864	0.0124802	-0.289016	0.580338	0.240375	0.263204	-0.347172	0.505384	0.458774	0.287304	-0.368369	0.809182	0.0417554	0.219646
X54_154_plate2.CEL	0.094524	0.12612	-0.0527094	-0.0832008	-0.364749	-0.3224	0.763424	-0.174644	-0.0689771	-0.288722	-0.0653273	-0.172979	-0.23739	-0.207079	-0.276183	-0.0724522	-0.468922	-0.312884	-0.420515	-0.0940271	-0.283412	-0.211707	-0.360648	-0.276245	-0.463171	-0.397635	-0.291019	-0.38812	-0.259234	-0.298737	-0.164954	-0.255249	-0.211707	-0.239385	-0.279804	-0.204214	-0.306077	-0.338698	-0.276183	-0.288722	-0.117362	-0.331127	-0.301106	-0.418604	-0.131634	-0.168714	-0.355639	-0.365999	-0.189127
X54_571_194573.T_plate6_3.CEL	-0.441136	0.686364	0.311142	-0.0151149	-0.359407	-0.173939	-0.150437	-0.0908686	0.977934	0.00481793	-0.0982923	-0.0748969	-0.0507563	-0.213724	0.343651	-0.204883	0.121694	0.166182	-0.168	-0.109929	-0.181433	0.0358225	-0.174185	0.0194287	-0.079722	-0.0856609	-0.0525012	-0.119183	-0.202549	-0.16657	-0.137251	-0.155844	0.0151595	-0.307293	-0.0555172	-0.0154187	-0.178296	-0.270972	0.192662	-0.0914129	-0.140173	-0.278785	0.0962448	-0.0823483	-0.141089	-0.266958	0.208798	-0.012013	0.0933529
X54_781.CEL	-0.0850315	-0.572395	-0.379552	-0.181866	0.453613	-0.125916	-0.496017	-0.245707	0.720884	-0.617014	0.154121	-0.110705	-0.675743	-0.252848	-0.756008	0.103043	-0.672745	-0.3029	-0.542488	-0.102815	-0.654279	-0.195005	-0.515337	0.156178	-0.719557	-0.206481	-0.0440445	-0.215161	-0.1671	-0.142234	-0.202295	-0.118595	-0.616209	-0.123066	-0.438009	-0.143698	-0.472916	-0.476466	-0.573921	-0.6478	-0.321761	-0.272465	-0.660656	-0.740503	-0.113861	-0.171141	-0.747776	-0.569776	-0.188951
X54_M233.CEL	-0.359565	-0.12554	-0.104696	-0.56544	-0.886805	-0.614958	0.807575	-0.435588	-0.484291	0.106712	-0.62198	-0.265051	-0.0327084	-0.467733	0.467932	-0.62198	0.172925	-0.412694	0.112851	-0.326305	0.0173946	-0.306926	-0.0433737	-0.602243	0.113977	-0.310757	-0.324911	-0.363226	-0.346049	-0.544663	-0.21451	-0.473335	-0.217507	-0.489921	-0.16307	-0.4294	-0.314047	-0.391157	0.253216	-0.0907487	-0.186615	-0.324918	-0.0436116	0.0343247	-0.227208	-0.39649	0.109186	-0.0514591	-0.147449
X54_T97.CEL	0.300309	-0.507475	-0.475927	-0.137212	-0.522191	-0.457481	-0.177823	-0.167549	-0.802223	0.135156	-0.349571	-0.29724	-0.396475	-0.409279	-0.129032	-0.3363	-0.0082838	-0.492704	-0.324701	-0.287014	-0.309427	-0.349172	-0.493478	-0.467752	-0.213121	-0.682304	0.103176	-0.647422	-0.0174798	-0.597672	0.115774	-0.124065	-0.409066	-0.303603	-0.517588	-0.32102	-0.129587	-0.340829	-0.337868	-0.159976	-0.482254	-0.310969	-0.233579	-0.46525	-0.60054	-0.163544	-0.323974	-0.34925	-0.482669
X54_X.137_836293.T_plate2NHSII.CEL	-0.547956	2.75369	2.08657	0.825063	1.98523	0.199005	2.30259	1.50472	-0.8352	0.447645	-0.0446559	-0.253188	0.51445	0.230382	0.632625	-0.0978721	0.382805	0.131107	0.673143	-0.12621	0.504352	0.0874303	0.701117	0.162902	0.64878	0.585715	-0.476769	0.481397	-0.170429	0.390455	-0.0637457	0.0971744	0.832192	-0.114328	0.706685	0.0597873	0.270015	0.30339	0.680808	0.239043	0.584743	0.140289	0.828514	0.507668	0.511099	-0.147867	0.826525	0.0762314	0.547097
X54_X.311_508040.T_NHSIIplate4.CEL	0.529222	0.531762	0.526383	0.429628	0.396526	0.396526	0.408438	0.371638	-0.762366	0.370299	-0.108982	-0.148006	0.416146	0.434785	0.505005	-0.321062	0.447407	0.314382	0.633298	-0.192839	0.452661	0.230563	0.600172	-0.084172	0.537007	0.435231	-0.153938	0.364168	-0.0783247	0.391161	-0.0129346	0.0172567	0.537005	0.0397847	0.382127	-0.190688	0.0468502	0.49226	0.342351	0.528277	0.110973	0.315093	0.473098	0.660354	0.118438	0.0251246	0.554191	0.788884	0.228794
X54_X.399_259271.T_NHSIIplate5.CEL	-0.222005	0.113153	0.0133519	-0.107	-0.373139	-0.156528	1.15694	-0.12942	-0.144165	0.308347	-0.519178	-0.310446	0.0867576	-0.177475	0.478307	-0.498892	0.392491	-0.188177	0.212057	-0.360083	0.18564	-0.215515	0.0594159	-0.347507	0.401589	-0.260446	-0.147199	-0.347867	-0.236388	-0.403286	-0.163297	-0.254026	0.0811776	-0.239042	0.0399361	-0.0827381	-0.135872	-0.0739948	0.305785	0.238408	-0.193371	-0.106034	0.324597	0.304594	-0.25406	0.0303695	0.410637	0.153839	-0.130381
X55_1032.CEL	1.24976	-0.110639	-0.0770046	0.416612	0.496061	0.540666	0.105017	-0.0656963	0.613979	-0.357943	0.193883	-0.0591344	-0.257888	-0.110663	-0.287297	0.185525	-0.413321	-0.134911	-0.33814	0.0310439	-0.331378	-0.102477	-0.240442	0.260978	-0.404418	0.00779141	-0.0888404	-0.0734543	-0.115721	0.111011	-0.120003	-0.127145	-0.105352	-0.0790246	-0.0868449	-0.0830864	-0.109464	-0.182728	-0.335083	-0.248929	-0.0494569	-0.293797	-0.133633	-0.345511	0.0316968	-0.178802	-0.412448	-0.364937	0.0630275
X55_263_FFPE_PLATE3.CEL	-0.297572	-0.136021	-0.150749	-0.172329	0.0255935	-0.199732	0.00353772	-0.336154	-1.38281	-0.0954303	-0.424986	-0.064594	-0.275184	-0.232214	-0.161574	-0.304224	-0.0371264	-0.4199	-0.234375	-0.121397	-0.211415	-0.250092	-0.310803	-0.225057	-0.198061	-0.364068	0.121709	-0.335214	0.0809307	-0.301679	0.0958847	0.00305726	-0.306247	0.00349737	-0.305887	-0.155133	0.0153737	-0.189974	-0.203453	-0.252057	-0.337604	-0.222862	-0.258182	-0.308895	-0.313624	-0.222555	-0.197954	-0.341203	-0.202621
X55_477_plate5.CEL	-0.644812	-0.17324	-0.236525	-0.445855	-0.529483	-0.431681	-0.401125	-0.281505	-0.785043	-0.0445921	-0.0068249	-0.0769917	-0.0670726	-0.16626	0.223855	-0.121153	0.0870614	-0.0446334	-0.12354	-0.0924411	-0.0884149	-0.0764435	-0.0759642	-0.157973	0.0642435	-0.0334743	-0.455609	-0.101298	-0.416034	-0.149037	-0.46184	-0.243464	-0.123049	-0.147627	-0.177098	-0.147388	-0.130912	-0.132508	-0.033518	0.0336162	-0.185028	-0.109447	0.114621	0.0706177	-0.14978	-0.151302	0.153075	-0.152424	-0.104007
X55_665.CEL	0.0650998	-0.124943	-0.169595	-0.0151341	-0.0693205	-0.110134	-0.573944	-0.51206	0.0577383	-0.268618	0.00069666	-0.0766996	-0.213487	0.0163865	-0.281501	0.143829	-0.367941	-0.208653	-0.172198	-0.00465874	-0.303101	-0.0448946	-0.184767	-0.00886502	-0.204487	-0.0526006	-0.167123	-0.0782505	-0.170439	-0.151384	-0.140276	-0.103761	-0.193171	-0.106522	-0.31093	-0.0272069	-0.0969416	-0.197164	-0.243377	-0.328529	-0.109093	-0.101386	-0.22496	-0.221185	0.0915104	-0.169959	-0.303657	-0.257019	-0.0332831
X55_757_FFPE_Plate8.CEL	-0.0938971	-0.337052	-0.30317	0.00298368	-0.191627	-0.234749	0.0582169	-0.495781	0.253344	-0.378121	-0.40122	-0.150746	-0.585814	-0.429998	-0.533509	-0.214096	-0.388173	-0.359043	-0.573522	-0.182973	-0.470757	-0.254058	-0.611726	-0.27198	-0.472769	-0.689659	0.0931505	-0.53003	-0.0290295	-0.438589	-0.0117109	-0.142895	-0.511462	-0.167588	-0.563994	-0.0473735	-0.219734	-0.278333	-0.38423	-0.404283	-0.297979	-0.314002	-0.562897	-0.509431	-0.128864	-0.155945	-0.546565	-0.494046	-0.370101
X55_907_plate9.CEL	0.517183	0.335817	0.353084	0.828792	1.23263	0.753567	0.731931	0.208409	-0.0603019	0.155884	0.170426	0.125665	0.277255	0.232582	0.0539468	0.120832	0.249931	0.378189	-0.0419484	0.11586	0.270407	0.253572	0.0205981	0.270992	-0.0447875	0.455774	-0.0835347	0.244042	0.0604487	0.372141	-0.0311244	0.127378	0.293075	-0.0408575	0.245034	0.0684483	0.16441	0.240153	-0.0369167	0.310955	0.0794617	0.14287	-0.0232988	0.314152	0.096925	0.251327	-0.0267285	0.350861	0.131488
X55_M149.CEL	0.17179	-0.0145779	-0.241441	0.346916	1.10633	0.429311	-0.344902	0.00787954	1.59197	-0.18611	0.589485	0.64101	-0.214972	0.332372	-0.515967	0.997992	-0.407147	0.384124	-0.250249	0.610281	-0.207126	0.471955	-0.158662	0.943951	-0.553273	0.422268	0.370511	0.400312	0.402093	0.4625	0.257918	0.413152	0.153094	0.565105	0.194503	0.461955	0.365183	-0.101733	-0.141494	-0.264076	0.0864984	0.0804027	-0.0764217	-0.452244	0.400879	0.224884	-0.223902	-0.436148	0.388046
X55_M241.CEL	-0.137805	-0.249628	-0.156231	-0.19363	-0.108409	-0.17888	-0.0974801	-0.0909304	-0.722808	-0.0624839	-0.178742	-0.0950474	0.0604101	-0.186599	-0.0640763	-0.145682	0.00965224	-0.186184	-0.0199817	-0.151297	0.00965224	-0.135676	-0.0199817	-0.199568	0.00362305	-0.0940591	-0.099828	-0.0407898	-0.0821997	-0.0950762	-0.0985989	-0.19638	-0.0544112	-0.143476	-0.00683554	-0.127602	-0.162494	-0.0278801	0.00660918	-0.0173055	-0.0789553	-0.0919821	-0.044759	0.0692818	-0.0729465	-0.0703748	-0.00909662	0.0304141	-0.141225
X55_M361.CEL	-0.261284	-0.280172	-0.390207	-0.68661	-0.693023	-0.613564	0.217443	-0.48553	-0.625274	-0.406872	-0.635803	-0.673865	-0.250195	-0.571339	-0.212846	-0.779478	-0.216687	-0.510583	-0.194396	-0.66806	-0.312994	-0.572252	-0.279245	-0.7282	-0.147328	-0.426712	-0.726144	-0.441489	-0.780223	-0.502295	-0.716525	-0.662104	-0.446949	-0.717631	-0.427562	-0.701734	-0.554163	-0.452439	-0.374993	-0.311374	-0.514364	-0.502205	-0.422275	-0.10073	-0.563835	-0.544456	-0.290016	-0.307527	-0.561644
X55_X.225_555995.T_NHSIIplate3.CEL	-0.0837644	-0.597814	-0.597814	-0.247253	-0.376473	-0.208172	-0.476486	-0.424279	1.56751	-0.393183	-0.319798	-0.127388	-0.86368	-0.601066	-0.693621	0.0538892	-0.704377	-0.607682	-0.686952	-0.218262	-0.86368	-0.308927	-0.725233	-0.363418	-0.576664	-0.826869	0.105626	-0.688184	0.067574	-0.682096	0.0684793	-0.0059087	-0.615114	-0.289202	-0.686932	-0.225615	-0.22536	-0.462733	-0.453412	-0.533947	-0.534743	-0.193703	-0.658677	-0.79477	-0.66145	-0.321252	-0.764435	-0.742542	-0.677802
X56_1033.CEL	-0.731903	-0.495179	-0.496795	-0.655902	-0.54947	-0.721165	-0.60828	-0.443569	-0.198936	0.00200245	-0.0946849	-0.040055	-0.0590222	-0.102264	0.0104473	-0.0935031	-0.0944519	-0.0629659	0.0644661	-0.0111035	-0.0439596	-0.0790591	-0.0343616	-0.0718564	0.173142	-0.2088	-0.502533	-0.0815691	-0.486258	-0.12394	-0.48269	-0.283026	-0.131102	-0.220478	-0.133752	-0.258387	-0.133134	-0.166513	-0.09864	-0.059786	-0.0699452	-0.321003	0.222535	0.0904197	0.0258276	-0.241657	-0.0138663	-0.0848806	0.025873
X56_156_plate2.CEL	-0.357812	0.554174	0.492322	0.527318	0.671491	0.347131	1.12822	0.190782	1.29846	-0.132369	0.049194	-0.1363	0.00695038	0.170375	-0.172665	0.17036	-0.240194	0.0138524	-0.156824	-0.045436	-0.04572	0.000516229	0.0817232	0.170455	-0.119125	0.281747	-0.110562	0.255503	-0.0362568	0.300572	-0.0842702	-0.112577	0.151032	-0.108936	0.118971	0.006986	0.117292	-0.135784	0.0357417	-0.203555	0.355457	-0.177341	-0.045571	-0.153135	0.302432	-0.0727378	-0.0397886	-0.277742	0.264334
X56_58_FFPE_PLATE1.CEL	0.0141654	-0.338116	-0.322656	-0.0752211	-0.564192	-0.0952319	-0.255145	-0.0672974	-0.477009	-0.133971	-0.31096	-0.12377	-0.510445	-0.5136	-0.428384	-0.191788	-0.302042	-0.40871	-0.518631	-0.191482	-0.391486	-0.296493	-0.548898	-0.406213	-0.4149	-0.501741	0.189819	-0.3597	0.0176794	-0.37834	0.199782	-0.162789	-0.444165	-0.115786	-0.427424	-0.19275	-0.29524	-0.289999	-0.347237	-0.362144	-0.386284	-0.162625	-0.419458	-0.484937	-0.503709	-0.00934129	-0.462164	-0.385074	-0.617982
X56_783.CEL	-0.816316	-0.272616	-0.281859	-0.253751	-0.414785	-0.267891	-0.406008	-0.322104	-0.397232	-0.197196	-0.023067	-0.100486	-0.263583	-0.120709	-0.0358466	-0.0129571	-0.159157	-0.151849	-0.44449	-0.0124761	-0.244185	-0.0221715	-0.413904	-0.0122571	-0.265268	-0.0448395	-0.27855	-0.151455	-0.297926	-0.190717	-0.282262	-0.0433811	-0.143911	-0.192634	-0.18463	-0.203411	-0.190445	-0.317202	-0.0684651	-0.296722	-0.165906	-0.186279	-0.189086	-0.193506	-0.0826403	-0.131476	-0.0273483	-0.215269	0.0584701
X56_855_195283.T_plate6_3_2.CEL	0.390949	-0.306715	-0.282877	0.140927	0.340531	-0.030555	-0.452528	-0.418762	1.19664	-0.488031	0.38496	0.178586	-0.656214	-0.282368	-0.528161	0.392415	-0.580223	-0.336104	-0.764785	0.278105	-0.652713	-0.103926	-0.61762	0.186468	-0.667737	-0.310021	0.323376	-0.0801406	0.236173	-0.0162419	0.103502	0.0359199	-0.362498	0.140636	-0.454855	0.0554091	-0.147464	-0.130168	-0.459751	-0.414974	-0.225283	-0.334584	-0.618293	-0.637915	-0.0619294	-0.12545	-0.724996	-0.513141	-0.0814662
X56_M249.CEL	-0.461043	-0.249767	-0.237285	-0.337263	-0.359288	-0.355311	-0.473217	-0.221982	-0.573337	-0.179137	-0.132389	-0.154531	-0.156884	-0.166239	-0.278166	-0.176347	-0.194369	-0.178451	-0.122393	-0.139443	-0.160993	-0.143228	-0.134375	-0.173648	-0.16693	-0.190205	-0.284779	-0.181205	-0.258406	-0.164777	-0.223234	-0.140007	-0.165267	-0.0886552	-0.174304	-0.277592	-0.214026	-0.117759	-0.191738	-0.212054	-0.0930221	-0.125492	-0.186964	-0.17995	-0.156834	-0.198242	-0.23143	-0.219959	-0.183177
X56_X.313_521405.T_NHSIIplate4.CEL	-1.10379	1.1463	0.685393	-0.0412489	-0.725429	-0.390527	0.092309	0.120678	-0.672399	0.72783	-0.460569	-0.232064	0.670321	-0.168195	1.23529	-0.719545	0.955832	0.0648124	0.968728	-0.392397	0.797585	-0.00759389	0.740929	-0.510592	1.13686	0.166717	-0.563215	0.104877	-0.561779	-0.170358	-0.575669	-0.264808	0.603671	-0.444763	0.236512	-0.284687	-0.177429	0.0427306	0.675231	0.534345	-0.0521844	0.0273189	0.811146	0.846282	-0.272817	-0.327185	1.3407	0.598821	-0.0547015
X56_X.401_317384.T_NHSIIplate5.CEL	-0.265822	-0.455035	-0.474366	-0.020857	-0.495636	-0.255991	-0.244583	-0.346078	1.6053	-0.330923	-0.531398	-0.334172	-0.858105	-0.732407	-0.525675	-0.635166	-0.60003	-0.797325	-0.706147	-0.311785	-0.77269	-0.6213	-0.764533	-0.390742	-0.603132	-0.811132	-0.227237	-0.769041	-0.271099	-0.785536	-0.290005	-0.364501	-0.777728	-0.406617	-0.780648	-0.288214	-0.466466	-0.573061	-0.498626	-0.775775	-0.684805	-0.436497	-0.771722	-0.86042	-0.667634	-0.381098	-0.744561	-0.759083	-0.685868
X57_1034.CEL	0.283983	0.564822	0.489586	0.116311	0.0271233	0.0271233	0.313759	0.149953	0.0174352	-0.0300235	0.0793999	-0.166928	0.114161	-0.0395073	-0.0344009	0.0700464	0.0823556	-0.0152416	0.0270483	-0.0276209	0.0332269	-0.0751612	0.127584	0.111881	0.0718569	0.111047	-0.131821	0.128858	-0.110344	0.180437	-0.176998	-0.0517749	0.13354	0.0163145	0.195113	0.112451	-0.0916749	-0.0661405	0.0795591	-0.107938	0.151031	-0.0449085	0.148939	-0.0127887	0.176934	-0.0272798	0.130123	-0.0594394	0.142324
X57_357_PLATE4.CEL	-0.504368	-0.348629	-0.340403	-0.0849763	-0.329743	-0.231074	-0.428798	-0.480866	0.0795958	-0.492529	-0.0310691	-0.167137	-0.246896	-0.32759	-0.483735	-0.283109	-0.355797	-0.244252	-0.237509	-0.266324	-0.170863	-0.261354	-0.321605	-0.247955	-0.45588	-0.306954	-0.20782	-0.309829	-0.0337117	-0.255074	-0.165386	-0.158997	-0.244223	-0.18842	-0.271286	-0.221896	-0.252531	-0.166492	-0.408342	-0.289392	-0.37611	-0.150178	-0.298761	-0.216902	-0.258563	-0.328683	-0.442835	-0.246437	-0.186614
X57_479_plate5.CEL	0.596775	1.00023	0.822867	-0.283992	-1.06817	-0.457163	1.58902	0.733625	-0.573091	1.08866	-0.625388	-0.349585	1.02776	0.0588069	1.47729	-0.844252	1.15445	0.127852	1.13958	-0.545841	1.03144	-0.0962169	0.709423	-0.548036	1.66332	0.166052	-0.734592	0.24236	-0.184414	-0.0992244	-0.200633	-0.426092	0.62546	-0.224563	0.44479	-0.292498	-0.0421415	0.265304	1.20353	0.830677	0.260753	-0.197162	1.19563	0.834429	0.0219967	-0.163714	1.35843	0.65441	0.218346
X57_667.CEL	0.369457	-0.539376	-0.479494	-0.232425	0.137607	-0.0807063	-0.452743	-0.430251	0.45657	-0.322041	-0.192918	-0.0361081	-0.664122	-0.43612	-0.506411	0.0182333	-0.588528	-0.379839	-0.592796	-0.178231	-0.638738	-0.230667	-0.648758	-0.226419	-0.560134	-0.421659	0.0137746	-0.308968	-0.198208	-0.33601	-0.269157	-0.252648	-0.419214	-0.204885	-0.426414	-0.237746	-0.343055	-0.353757	-0.397703	-0.458203	-0.293278	-0.286962	-0.539296	-0.61732	-0.342009	-0.218527	-0.656841	-0.49959	-0.336731
X57_909_plate9.CEL	0.150769	-0.481835	-0.664252	-0.127019	-0.705824	-0.144575	-0.573392	-0.595172	0.306907	-0.353869	-0.321991	-0.0599084	-0.498846	-0.395425	-0.517688	-0.0741576	-0.549773	-0.494111	-0.494188	-0.0911766	-0.530725	-0.384526	-0.486401	-0.21892	-0.489266	-0.549957	-0.00996036	-0.504164	-0.0561413	-0.472071	-0.11202	-0.269485	-0.549603	-0.191514	-0.487678	-0.317185	-0.240898	-0.168247	-0.496022	-0.396265	-0.469815	-0.258508	-0.629343	-0.530508	-0.262812	-0.241954	-0.614227	-0.498102	-0.419606
X57_M151.CEL	-0.0947593	-0.333734	-0.31833	0.234244	0.392565	0.392565	-0.67325	-0.199237	0.947838	-0.382585	-0.0367686	0.12903	-0.481148	-0.132269	-0.45908	0.240137	-0.58817	-0.102755	-0.366124	0.0623614	-0.375437	0.0102718	-0.344986	0.317214	-0.307481	-0.505597	0.455771	-0.263224	0.340344	-0.278909	0.219644	0.135009	-0.466846	0.072207	-0.396061	-0.00760484	0.330718	-0.28319	-0.55797	-0.495398	-0.47078	0.00296614	-0.295541	-0.727944	-0.234006	-0.143701	-0.698342	-0.478847	-0.240876
X57_M257.CEL	-0.0336315	-0.035879	-0.114297	-0.0381662	-0.0584547	-0.0652948	-0.0951482	-0.148578	-0.156331	-0.0883683	-0.0266111	-0.049437	-0.148927	-0.126024	-0.0586459	0.0676536	-0.134205	-0.148838	-0.200545	0.0207623	-0.19289	-0.0546092	-0.191743	-0.104311	-0.156926	-0.127483	-0.00322234	-0.104829	-0.0653698	-0.0661921	-0.0444931	-0.0777232	-0.117214	-0.103603	-0.152017	-0.0486776	-0.15404	-0.0944547	-0.0418557	-0.124595	-0.0763267	-0.0727724	-0.102527	-0.150062	-0.0628697	-0.154675	-0.0940108	-0.194428	-0.041486
X57_X.227_560220.T_NHSIIplate3.CEL	0.598808	0.823746	0.671799	1.31819	1.2012	1.2012	1.73951	0.210365	0.987317	0.000282191	-0.0187203	0.0676233	-0.0013671	0.134119	-0.0380054	-0.0549156	-0.0224471	0.136833	0.0357517	0.0181544	0.000512883	0.157106	-0.0462824	-0.0218012	0.000503795	0.209685	0.0863789	0.0198715	0.121319	0.108002	0.10704	-0.0187203	0.0933409	-0.0170199	0.101294	-0.122508	0.126142	0.137361	-0.141043	0.212115	-0.329148	0.107502	-0.163993	0.328418	-0.269174	0.178796	-0.167974	0.346865	-0.157278
X58_158_plate2.CEL	-0.184696	-0.431491	-0.415895	-0.179792	-0.06711	-0.127445	-0.185714	-0.243483	0.362586	-0.292204	0.228876	-0.0669355	-0.24749	-0.0486122	-0.271797	0.328865	-0.328259	-0.115063	-0.367548	0.1021	-0.369829	-0.0313814	-0.307493	0.362353	-0.30401	0.0207805	-0.124251	-0.0538866	-0.067493	0.0790818	-0.135594	0.0177533	-0.188866	-0.00448552	-0.196311	0.00963583	-0.201487	-0.0864686	-0.29821	-0.345702	-0.0132806	-0.269774	-0.25251	-0.401706	0.181243	-0.221675	-0.232784	-0.347323	0.11077
X58_266_FFPE_PLATE3.CEL	-0.0397794	-0.350914	-0.219118	-0.161046	0.0425379	-0.0761568	0.0203096	-0.0151471	-0.666227	0.101025	-0.363692	-0.14677	0.0107391	-0.110011	-0.0377069	-0.579748	-0.0687333	-0.175812	0.0475021	-0.289025	0.0741897	-0.239934	-0.138519	-0.334208	0.0412561	-0.424806	0.160711	-0.354164	0.0796134	-0.402344	0.183499	-0.00843324	-0.109178	0.0375878	-0.185588	0.0713854	0.145479	-0.215265	-0.189374	0.0603416	-0.469266	0.024059	-0.355513	-0.163189	-0.478829	0.0890232	-0.207214	0.00759881	-0.479722
X58_60_FFPE_PLATE1.CEL	-0.109899	-0.514829	-0.378104	0.0902223	0.222999	-0.15237	-0.564638	-0.422765	-0.926588	-0.395852	-0.0649342	0.0759832	-0.619612	-0.292423	-0.631517	0.137469	-0.66388	-0.434267	-0.571647	0.04258	-0.73346	-0.33097	-0.614545	-0.144338	-0.59426	-0.4746	0.182667	-0.493414	0.0270078	-0.417679	0.014185	0.0760039	-0.678907	-0.0234621	-0.555524	-0.0791148	0.025985	-0.277648	-0.470476	-0.432084	-0.414563	-0.34275	-0.613118	-0.723043	-0.143704	-0.0933689	-0.667481	-0.588656	-0.397837
X58_E10_196023.T_plate6_3.CEL	1.59186	0.996693	1.01578	1.12634	1.34364	1.1387	2.70605	0.450354	0.817211	-0.0486719	0.216869	0.0514657	0.00591978	0.136357	0.235315	0.216869	-0.0470564	0.134791	-0.208219	-0.00672147	0.0242224	0.0280061	-0.0548712	0.158366	-0.0675733	0.534005	-0.0283888	0.369849	-0.0112828	0.494271	-0.0691781	-0.0840556	0.348439	-0.100219	0.402651	0.0806748	-0.0156431	0.015592	0.152793	-0.00639489	0.34623	-0.115417	-0.0399302	0.00125048	0.320099	-0.0291158	0.220988	-0.0766419	0.238303
X58_M265.CEL	0.336885	-0.00589422	0.0425509	0.185898	0.136148	0.0471602	0.601434	-0.0560494	0.642427	0.0886765	-0.00312527	0.0232385	-0.145183	-0.0473661	-0.0394814	0.0679066	-0.0252436	-0.204026	0.0225468	-0.00522613	-0.151442	-0.0218908	-0.0402352	-0.0310599	0.00434693	-0.129977	0.186848	-0.0617826	0.0859839	-0.0437861	0.247197	0.0944627	-0.0647762	-0.0118503	-0.051812	0.0370984	-0.0796316	0.0339436	0.127403	0.0185127	0.0130329	0.0365593	-0.0504895	-0.0941844	-0.0383571	-0.0695735	-0.111628	-0.0368461	0.0509624
X58_X.141_847338.T_plate2NHSII.CEL	-0.212664	0.770652	0.739632	0.158217	0.257179	-0.0105128	1.46746	0.47515	-0.524182	0.0555996	0.0473167	-0.243411	0.121596	-0.06532	0.713621	-0.242742	0.276135	0.255206	0.166602	-0.0349822	0.179927	0.047505	0.078798	-0.0599475	0.162897	0.104073	-0.265105	-0.00920006	-0.154918	0.055086	-0.133475	-0.332442	0.109346	-0.158551	0.10234	0.0326231	-0.0426006	0.00464225	0.338199	0.242944	0.011462	-0.0358506	0.0903199	0.195385	-0.0219522	-0.0438651	0.44534	0.171674	0.0802193
X58_X.403_319883.T_NHSIIplate5.CEL	-0.196394	-0.381102	-0.463098	-0.146627	-0.900708	-0.464558	-0.382062	-0.354175	1.53163	-0.36465	-0.539949	-0.344437	-0.655101	-0.666745	-0.531797	-0.464063	-0.451366	-0.65005	-0.678588	-0.353957	-0.602344	-0.503791	-0.685963	-0.474921	-0.571092	-0.719164	0.217511	-0.708871	-0.143401	-0.757563	-0.162236	-0.182132	-0.673242	-0.190665	-0.785501	-0.445406	-0.474219	-0.48668	-0.466263	-0.561522	-0.65204	-0.437412	-0.715763	-0.701007	-0.627053	-0.278391	-0.768726	-0.619778	-0.634529
X59_1036.CEL	1.15309	0.878498	0.81295	0.930933	0.737165	0.719029	1.64105	0.519481	0.547143	0.407412	0.152512	0.116325	0.48644	0.160522	0.52812	-0.0857653	0.615	0.320504	0.345649	-0.126036	0.478005	0.156721	0.323751	0.156645	0.458264	0.528334	-0.163854	0.473487	-0.0324981	0.514337	0.0238822	-0.114373	0.480047	-0.0341513	0.618095	0.114794	0.125753	0.183699	0.445342	0.462606	0.294296	0.000968769	0.321297	0.464497	0.290417	0.0102698	0.472539	0.283822	0.296422
X59_481_plate5.CEL	0.169198	-0.434554	-0.389081	-0.150064	0.72348	0.00636266	-0.449192	-0.406953	0.756868	-0.478926	-0.149169	-0.103302	-0.477577	-0.268116	-0.460579	0.0823586	-0.496302	-0.442257	-0.54828	-0.0745395	-0.499365	-0.267206	-0.539391	-0.0483766	-0.521021	-0.476816	0.0862068	-0.474699	-0.172064	-0.282342	0.0119406	-0.120373	-0.392848	-0.178104	-0.313867	-0.0535592	-0.198882	-0.425979	-0.431921	-0.471551	-0.470814	-0.408654	-0.456252	-0.643511	-0.312892	-0.272275	-0.53275	-0.404481	-0.346637
X59_669.CEL	1.36088	0.258604	0.238263	0.880648	1.02876	0.801909	0.676743	0.262467	0.999173	0.0381148	0.0232003	-0.223688	0.305195	0.215011	-0.022362	-0.141226	0.229168	0.317463	0.0761422	-0.141226	0.348556	0.167179	0.0292825	0.084902	0.0253831	0.3111	-0.135423	0.227452	-0.026531	0.247514	-0.0769236	-0.0237717	0.00820432	-0.16804	0.0521494	-0.0813869	0.0155831	0.2926	-0.114628	0.356423	-0.188751	0.0698424	-0.0539943	0.478123	-0.15865	0.135118	-0.0249034	0.473801	-0.19157
X59_M153.CEL	-0.366713	-0.206095	-0.110691	0.432087	-0.681014	0.33295	-0.82775	-0.062989	1.43907	-0.121023	0.0219619	0.196103	-0.297185	-0.30998	-0.150356	0.0130907	-0.331672	-0.067393	-0.305809	0.117324	-0.297185	-0.0410025	-0.332382	0.165965	-0.320564	-0.485492	0.567459	-0.505216	0.335934	-0.22338	0.384404	0.227935	-0.298253	0.324767	-0.436195	-0.0770278	0.208257	-0.310321	-0.503843	-0.332009	-0.572797	0.255925	-0.255895	-0.46089	-0.525598	0.0405379	-0.606739	-0.300277	-0.389924
X59_M273.CEL	-0.317975	-0.324745	-0.340168	-0.372594	-0.398819	-0.345514	-0.380804	-0.343941	-0.110617	-0.0761164	-0.234473	-0.205283	-0.250734	-0.293575	-0.035482	-0.250767	-0.136683	-0.289153	-0.234249	-0.228122	-0.243846	-0.2584	-0.279022	-0.247731	-0.119706	-0.333088	-0.23924	-0.304776	-0.251266	-0.307673	-0.227075	-0.178634	-0.189133	-0.227614	-0.285072	-0.27093	-0.293648	-0.220679	-0.107102	-0.209651	-0.270133	-0.221361	-0.249627	-0.139077	-0.314968	-0.233353	-0.202058	-0.153839	-0.316925
X59_M365.CEL	-0.444624	-0.529542	-0.534697	-0.721498	-0.768866	-0.800576	-0.664983	-0.340371	-0.719156	-0.1355	-0.530166	-0.48707	-0.178877	-0.510575	0.0481125	-0.612403	-0.0222576	-0.436862	-0.0371377	-0.426264	-0.0723251	-0.285265	-0.231606	-0.557657	0.0782068	-0.525634	-0.541064	-0.496894	-0.526786	-0.54604	-0.418882	-0.379632	-0.36213	-0.478815	-0.413561	-0.426667	-0.344187	-0.466849	-0.0333705	-0.284288	-0.364813	-0.315443	-0.0250973	-0.0308134	-0.377295	-0.403126	-0.0449304	-0.139942	-0.395118
X59_X.229_580781.T_NHSIIplate3.CEL	0.303021	-0.488982	-0.480757	-0.00671779	-0.484848	-0.216887	-0.442118	-0.334946	-0.70087	-0.423421	-0.364433	-0.171574	-0.922345	-0.663166	-0.666091	-0.346153	-0.579377	-0.904238	-0.649532	-0.29669	-0.784587	-0.606918	-0.749523	-0.70919	-0.719974	-0.945932	0.162941	-0.732273	-0.0204844	-0.741506	0.0181982	-0.24363	-0.866339	-0.189174	-0.739561	-0.359736	-0.396741	-0.499005	-0.710328	-0.525897	-0.739015	-0.427767	-0.822597	-0.891662	-0.843709	-0.384403	-0.916539	-0.786332	-0.935649
X6_2_plate2.CEL	-0.145808	-0.450628	-0.362113	-0.248015	0.536339	-0.145808	-0.237876	-0.530731	0.822557	-0.440968	0.225676	-0.0273935	-0.618427	-0.212676	-0.483055	0.418556	-0.484045	-0.290945	-0.685323	0.0069717	-0.525198	-0.158154	-0.599982	0.0621473	-0.627801	-0.27769	0.0885152	-0.285847	0.0712178	-0.12687	0.0611221	0.146496	-0.33195	-0.104112	-0.329017	0.00185025	-0.211982	-0.358002	-0.366678	-0.517535	-0.175366	-0.241919	-0.474193	-0.762583	-0.0554481	-0.0710264	-0.633846	-0.591986	0.00801189
X6_523_286658.T_plate_6.CEL	-0.235888	-0.238922	-0.217508	0.102829	-0.274889	-0.155107	0.177601	-0.314994	0.466227	-0.0660275	-0.212452	-0.0614491	-0.174462	-0.235788	0.193234	0.00706067	-0.060383	-0.174304	-0.21605	-0.0190118	-0.179497	-0.0787326	-0.206742	-0.223643	-0.0465854	-0.172923	-0.109269	-0.215911	-0.0774165	-0.207892	-0.129409	-0.117834	-0.226194	-0.244446	-0.14471	-0.177062	-0.0830639	-0.383947	0.163997	-0.153747	-0.0407946	-0.16146	0.0032752	-0.314116	-0.167087	0.080574	0.0032752	-0.204908	-0.161091
X6_615.CEL	0.787058	0.763016	0.788648	0.864601	0.851913	0.651267	2.20356	0.876424	1.81454	0.516161	-0.151614	-0.049403	0.730407	0.205955	0.947238	-0.152008	0.718784	0.376641	0.449643	-0.118252	0.841118	0.264716	0.366689	0.0199485	0.505168	0.435124	-0.152913	0.382512	-0.0640961	0.231528	-0.0861108	-0.150433	0.652797	-0.313172	0.60121	-0.0374282	0.0426564	0.0963735	0.837557	0.483204	0.304801	0.05486	0.459677	0.594483	0.177848	0.0413302	0.580186	0.592269	0.12979
X6_801_plate9.CEL	-0.392906	-0.205966	-0.271211	-0.368832	-0.200517	-0.28995	-0.346752	0.166234	-0.977765	0.174607	-0.238793	-0.00841272	0.14542	0.0406326	0.609496	-0.14359	0.294996	0.092962	0.157522	0.0676056	0.197096	0.0632946	0.136407	0.0316138	0.426132	0.0559257	-0.259452	0.0417995	-0.243174	-0.049547	-0.0662097	-0.0593973	0.0787463	-0.0710561	-0.0105067	-0.13663	0.00842531	0.0797451	0.408039	0.253677	0.195156	0.0521774	0.387652	0.412619	0.208678	-0.154615	0.546299	0.133045	0.18958
X6_983.CEL	0.144659	0.620171	0.423812	0.220445	0.358482	0.0735952	0.469976	0.262282	-0.826215	-0.109931	0.163514	-0.0267238	0.340589	0.157685	0.91107	0.281681	0.171084	0.524717	-0.0210246	0.0254804	0.245303	0.271252	0.28143	0.287097	0.0254804	0.506588	-0.326612	0.40599	-0.174256	0.452639	-0.169734	-0.0335213	0.538616	-0.0387089	0.519271	0.188843	0.0859002	-0.124528	0.697597	0.0683965	0.586591	-0.0916163	0.495857	0.0220944	0.491259	-0.141064	0.696706	0.11611	0.498588
X6_M229.CEL	0.767805	-0.0413622	0.00085062	-0.00799099	-0.392067	-0.171108	0.805013	-0.0380468	-0.258002	0.072572	-0.401799	-0.196184	-0.0077833	-0.29633	0.206077	-0.483752	0.217672	-0.192082	0.0910863	-0.277486	0.0276675	-0.167338	0.0545115	-0.502734	0.284523	-0.166053	-0.235961	-0.168613	-0.235045	-0.183244	-0.202268	-0.240352	-0.146923	-0.29275	-0.146437	-0.267829	-0.17769	-0.0364617	-0.00671291	0.0235251	-0.284989	-0.10093	-0.05786	0.240393	-0.39128	-0.040215	0.0597538	0.185769	-0.38181
X6_M309.CEL	-0.363612	-0.386864	-0.377595	-0.49807	-0.279759	-0.265638	-0.223917	-0.316988	-0.230478	-0.255861	-0.324912	-0.345285	-0.271696	-0.255765	-0.248116	-0.45989	-0.295665	-0.384942	-0.229957	-0.328245	-0.32336	-0.340698	-0.252609	-0.336779	-0.265235	-0.394056	-0.298544	-0.370837	-0.310329	-0.339106	-0.220214	-0.327528	-0.26044	-0.34518	-0.241924	-0.285895	-0.303478	-0.265135	-0.323817	-0.272548	-0.315147	-0.294249	-0.309185	-0.280519	-0.258347	-0.285986	-0.258008	-0.242632	-0.3449
X6_T6.CEL	-0.394939	-0.426923	-0.178326	-0.082891	-0.166826	-0.228716	-0.167207	-0.10983	0.0734978	0.0517891	-0.11497	-0.0090111	-0.213981	-0.122393	-0.207626	0.0258633	-0.116895	-0.127627	-0.126439	0.0590045	-0.245877	-0.0262663	-0.231163	-0.0455763	-0.11175	-0.276516	0.271234	-0.207918	0.110656	-0.208034	0.22214	0.0606169	-0.169697	-0.000470601	-0.32409	0.0130052	-0.0330879	0.0138188	-0.0841158	0.0124668	-0.137486	-0.00890158	-0.0939055	-0.070858	-0.0903564	0.0221656	-0.225117	-0.0371134	-0.0684995
X6_X.263_834241.T_NHSIIplate4.CEL	-0.361015	0.161154	0.305574	-0.17339	0.191188	0.214272	-0.11993	0.541681	-1.21319	0.696161	-0.167645	0.103558	0.737853	0.51432	0.64822	-0.23042	0.785942	0.573554	1.01264	0.122476	0.711288	0.361744	0.897084	0.122008	1.04445	0.33974	-0.261449	0.364237	-0.0960996	0.208363	0.0784065	0.196362	0.685146	0.258365	0.603565	0.130327	0.342243	0.656646	0.577464	0.930569	0.319819	0.323341	0.712732	1.06679	0.055263	0.220688	0.802628	0.953688	0.260792
X60_160_plate2.CEL	0.354679	-0.348973	-0.319289	-0.137376	-0.359247	-0.252863	-0.0729608	-0.325086	0.449134	-0.2667	-0.261599	-0.0815911	-0.452856	-0.404398	-0.419905	-0.17218	-0.349412	-0.451849	-0.28566	-0.182485	-0.321535	-0.251708	-0.360925	-0.242341	-0.252147	-0.55957	0.15207	-0.525834	-0.0608512	-0.474184	-0.0097836	-0.0698216	-0.542597	-0.0143543	-0.427077	-0.17725	-0.270663	-0.267558	-0.437481	-0.305542	-0.544956	-0.276038	-0.390383	-0.403888	-0.515204	-0.13369	-0.453941	-0.351775	-0.4677
X60_62_FFPE_PLATE1.CEL	-0.0129331	-0.0591727	-0.0323218	-0.379161	-0.204777	-0.317325	-0.090581	0.0699563	-0.545168	0.0851995	-0.115712	0.0561289	0.245006	0.134353	0.120221	-0.0296657	0.333584	0.096478	0.207706	-0.0584791	0.260565	0.0474345	0.200349	-0.0166939	0.376421	0.0538461	-0.395884	0.153993	-0.269324	-0.104911	-0.139781	-0.0566404	0.149179	0.0487349	0.24946	-0.199416	0.128891	0.120589	0.2724	0.10495	0.119437	0.161209	0.391123	0.277102	0.0804998	0.0937991	0.317505	0.167797	0.104813
X60_787.CEL	-0.221402	0.580384	0.482959	0.314748	0.153741	0.139424	0.429929	0.238799	-0.318464	-0.0261296	-0.178718	0.0133935	-0.0361628	-0.0322413	0.518929	0.0941127	0.0484108	0.275249	-0.0831642	0.080855	0.0658539	0.1692	0.0680564	0.150121	-0.0419824	0.39854	-0.382689	0.288632	-0.322744	0.415363	-0.371334	-0.236977	0.190139	-0.227504	0.218561	-0.146791	-0.155029	-0.284609	0.165074	-0.0500553	0.136463	-0.191861	0.116676	-0.015038	0.0661626	-0.161433	0.20813	0.0788162	0.0229374
X60_E12_337471.T_plate6_3.CEL	1.15378	1.0693	1.10452	1.40137	1.80335	1.42059	2.99759	0.922971	0.778488	0.807576	-0.0485288	0.194794	0.807369	0.260612	0.602426	-0.365519	0.89314	0.568606	0.667914	-0.129998	0.872917	0.293125	0.554113	0.152401	0.920785	0.600813	-0.063842	0.587209	-0.0394226	0.584202	-0.0479266	-0.0269004	0.429158	-0.0701976	0.491685	-0.0252395	0.0893267	0.388532	0.293117	0.779286	-0.0334491	0.502926	0.497785	0.975906	-0.125471	0.0509887	0.593033	0.864957	-0.0701948
X60_M281.CEL	0.064894	-0.324148	-0.354948	-0.0118302	-0.252894	-0.226803	-0.179579	-0.287267	0.0241289	-0.236443	-0.178402	0.0129311	-0.66451	-0.344571	-0.588359	-0.0703352	-0.44076	-0.377929	-0.533363	0.00943621	-0.672325	-0.263726	-0.469968	-0.195486	-0.632641	-0.502676	0.201001	-0.489135	0.010073	-0.383172	0.0780181	-0.198522	-0.473484	-0.233957	-0.472935	-0.102502	-0.174915	-0.18661	-0.432757	-0.341552	-0.367441	-0.239051	-0.477739	-0.557571	-0.330271	-0.143287	-0.572936	-0.440912	-0.325377
X60_M367.CEL	0.250613	-0.230923	-0.159134	-0.211167	-0.454136	0.0168609	0.501324	-0.399776	-0.230299	-0.313498	-0.460526	-0.525773	-0.00427299	-0.524275	-0.229481	-0.821848	-0.133424	-0.357162	-0.0755961	-0.611391	-0.103417	-0.498204	-0.193955	-0.590807	-0.141669	-0.309407	-0.665611	-0.368221	-0.574209	-0.409057	-0.574209	-0.539533	-0.376261	-0.694365	-0.254881	-0.495066	-0.575086	-0.383076	-0.243878	-0.259532	-0.371631	-0.458069	-0.179532	-0.177278	-0.445217	-0.516558	-0.124246	-0.211061	-0.456369
X60_T103.CEL	0.124434	-0.0154005	-0.064249	-0.0798909	-0.327269	-0.137329	0.190167	-0.299827	-0.522302	-0.144238	-0.159291	-0.157801	-0.123766	-0.201684	-0.251682	-0.322626	-0.163809	-0.286236	-0.203879	-0.253059	-0.234611	-0.244282	-0.1524	-0.310334	-0.16625	-0.17109	-0.204915	-0.0984969	-0.191395	-0.180282	-0.178721	-0.317606	-0.105554	-0.284992	-0.143476	-0.273492	-0.254875	-0.151479	-0.191072	-0.148585	-0.141066	-0.182641	-0.0747417	-0.106381	-0.149883	-0.165768	-0.109952	-0.129236	-0.197885
X60_X.143_852943.T_plate2NHSII.CEL	-0.647194	0.813545	0.0713876	-0.710154	-0.875477	-0.909312	-0.564767	0.392608	-1.53106	1.06332	-0.660126	-0.193939	0.740117	-0.0316679	1.07092	-0.560763	0.987476	0.266822	0.954469	-0.338765	0.876019	-0.173279	0.564032	-0.41861	1.36486	0.0934933	-0.485187	0.100118	-0.52468	-0.217508	-0.400973	-0.0526993	0.532871	-0.0887302	0.317113	-0.294642	-0.12458	0.182689	0.771922	0.792109	0.244685	0.223195	0.924477	1.17285	0.0378851	-0.0351708	1.28524	0.79409	0.228216
X60_X.317_590693.T_NHSIIplate4.CEL	-0.675176	0.141927	0.533823	-0.119764	0.160397	0.210049	0.141927	0.573454	-1.16655	0.409767	0.130069	-0.207073	0.679991	0.330983	0.473471	-0.310199	0.523994	0.387848	0.576902	-0.205253	0.64238	0.171045	0.538247	0.0989656	0.648615	0.480651	-0.406315	0.274894	-0.12258	0.237727	-0.0339121	0.144577	0.558984	0.0895748	0.534343	-0.0672706	0.244429	0.390628	0.565119	0.498643	0.48981	0.382533	0.59199	0.674883	0.339914	0.365187	0.694865	0.571978	0.510249
X60_X.405_267653.T_NHSIIplate5.CEL	1.36168	-0.628067	-0.589845	0.0570489	-0.401024	-0.229696	-0.450286	-0.217467	1.25264	-0.559039	-0.0130285	-0.246291	-0.751884	-0.547681	-0.712128	-0.0912777	-0.742762	-0.452692	-0.642394	-0.196988	-0.907856	-0.354771	-0.655564	-0.181033	-0.677553	-0.62734	0.0766965	-0.580622	-0.0412915	-0.524885	-0.272368	0.0290042	-0.770646	-0.237991	-0.705466	-0.0818592	-0.344072	-0.593939	-0.596357	-0.683692	-0.579824	-0.444283	-0.793891	-0.960773	-0.476513	-0.312421	-0.923036	-0.924855	-0.316321
X61_1038.CEL	0.669593	1.09176	0.802572	0.822047	0.620892	0.325902	1.68605	0.47636	0.742823	-0.0443641	0.113995	0.0116504	0.0305482	0.0191736	0.554751	0.0425314	0.0825974	0.241406	-0.215613	-0.0238427	0.0748159	0.18421	-0.0288314	0.210905	-0.0848878	0.330764	-0.269341	0.209756	-0.282496	0.299233	-0.26478	-0.198569	0.342737	-0.163543	0.390996	0.0910009	-0.0244282	-0.245839	0.310816	0.0191736	0.377262	-0.109952	0.139683	0.0781265	0.248552	-0.0129607	0.277342	0.0587653	0.31669
X61_269_FFPE_PLATE3.CEL	-0.245451	-0.527961	-0.42218	-0.283281	-0.362282	-0.352164	-0.629184	-0.207425	0.332959	-0.274745	-0.423974	-0.0634547	-0.453327	-0.437105	-0.352291	-0.320969	-0.446412	-0.440268	-0.337177	-0.227355	-0.496575	-0.227382	-0.450934	-0.383624	-0.392882	-0.639738	0.103686	-0.554679	0.0300751	-0.529872	0.0443595	-0.162106	-0.52698	-0.146311	-0.519676	-0.00328466	-0.116404	-0.436412	-0.384115	-0.389633	-0.410074	-0.280721	-0.448716	-0.434208	-0.393985	-0.17554	-0.487965	-0.330701	-0.427311
X61_411_PLATE4.CEL	0.475027	0.636382	0.230463	0.548118	-0.256458	0.341758	0.67107	0.000821471	-0.458235	0.0336716	-0.121065	0.119562	0.158269	-0.00132924	0.382927	-0.0140621	0.122502	-0.037311	0.187765	0.135512	0.193326	-0.0802476	0.161411	0.0943211	0.277738	0.104367	-0.257525	0.196046	-0.267616	0.0939292	-0.244249	-0.072327	0.189426	-0.118419	0.223986	-0.079657	-0.027359	0.144306	0.0918336	0.148674	0.0514223	-0.17893	0.114158	0.187734	0.00666653	-0.157865	0.321939	0.101825	0.0281064
X61_483_plate5.CEL	-0.378088	0.0384711	0.133887	-0.321285	-0.27057	-0.378088	-0.122727	-0.28364	-0.666379	-0.0291069	0.010246	0.0201256	0.02015	-0.0194756	0.0410312	0.0537518	-0.0253004	0.0550462	-0.0820519	0.0128774	-0.058268	-0.0679352	-0.0568463	-0.0526629	-0.020051	-0.00397531	-0.180135	-0.112964	-0.116746	-0.0499412	-0.112901	-0.0307024	0.00055676	-0.0855564	-0.0412974	-0.094546	-0.0682115	0.0424315	0.000247431	-0.0184886	0.0885045	-0.0586822	0.109236	-0.0327173	-0.0191033	-0.102437	0.0849042	-0.0165453	0.108243
X61_671.CEL	-0.266246	0.851689	0.810466	0.41504	0.115256	0.190847	2.05309	0.469678	0.0850877	0.244371	-0.204625	-0.078123	0.328244	-0.107591	0.553463	-0.364567	0.505221	-0.0471117	0.33567	-0.205256	0.387663	-0.0862869	0.302952	-0.263827	0.52604	-0.0319174	-0.146141	-0.0285116	0.051942	-0.0319174	0.0295984	-0.184372	0.306797	-0.23801	0.275297	-0.163323	-0.0230199	0.124318	0.384748	0.162178	-0.0236695	0.0439443	0.311661	0.367035	0.0710044	-0.107429	0.562398	0.259618	0.177363
X61_X.231_641097.T_NHSIIplate3.CEL	1.61151	1.92139	1.70842	1.98259	1.25711	1.03363	4.42122	1.78598	4.56799	0.992917	-0.388525	0.0552933	1.01078	0.221696	1.78659	-0.554308	1.32275	0.7703	1.19491	-0.398995	1.01591	0.427822	1.16285	-0.118849	1.46704	0.698415	-0.258403	0.668527	0.0646683	0.408945	-0.143773	-0.183938	0.960712	-0.289861	1.02643	0.0194672	0.351589	0.230537	1.30511	1.02279	0.498314	0.197011	1.06561	1.13858	0.289334	0.288924	1.42336	0.9919	0.289334
X61_X.393_218318.T_NHSIIplate5.CEL	-0.343627	-0.499027	-0.379906	-0.0560964	-0.236952	0.0690216	-0.586234	-0.45283	-0.370586	-0.203838	0.0715785	-0.0450058	-0.102606	-0.135794	-0.315821	0.107291	-0.345469	-0.389995	-0.509691	0.017023	-0.271418	-0.228795	-0.393476	-0.125073	-0.433524	-0.220882	-0.038983	-0.237821	0.154362	-0.147409	0.0216065	0.0293783	-0.275373	-0.0317506	-0.255958	0.0756345	0.0347447	-0.275063	-0.23546	-0.398449	-0.0232177	-0.274287	-0.340247	-0.54973	0.0809961	-0.160583	-0.382643	-0.499203	-0.0245355
X62_487_plate5.CEL	0.129189	-0.085483	-0.185814	0.275487	0.304151	0.275487	0.493308	-0.184402	0.58039	-0.208543	-0.374037	-0.134563	-0.529001	-0.41216	-0.199839	-0.21717	-0.431669	-0.227985	-0.668142	-0.162926	-0.396109	-0.115051	-0.61387	-0.311143	-0.662936	-0.42616	0.0476381	-0.464602	-0.0666647	-0.426646	-0.0989408	-0.268377	-0.48384	-0.233446	-0.43874	-0.311887	-0.380625	-0.506477	-0.315659	-0.482109	-0.461985	-0.442911	-0.730246	-0.695721	-0.511036	-0.321854	-0.602765	-0.411569	-0.493031
X62_579_197814.T_plate_6.CEL	-0.455033	-0.405119	-0.303316	-0.395309	-0.357068	-0.455033	0.0394016	-0.305359	-0.618899	0.160833	-0.214598	-0.115918	0.0633907	-0.165405	0.305459	-0.100253	0.21228	0.00812467	-0.0411874	-0.0915702	0.0303548	-0.115834	-0.0745584	-0.209399	0.20343	-0.148938	-0.0170392	-0.126073	-0.0716624	-0.268332	-0.0753534	-0.189945	-0.0986563	-0.206148	-0.168207	-0.0333604	-0.137258	-0.0978763	0.307692	-0.0692037	0.156334	-0.262475	0.166608	-0.0511734	-0.0325165	-0.0645236	0.209495	0.0592607	0.170774
X62_64_FFPE_PLATE1.CEL	0.763329	-0.253864	-0.253864	0.266553	-0.0525516	-0.0136978	0.136954	-0.212633	1.80611	-0.340033	-0.231106	-0.124862	-0.555437	-0.400637	-0.533106	-0.128714	-0.552797	-0.62089	-0.685627	-0.123148	-0.555165	-0.414623	-0.71849	-0.31731	-0.69975	-0.453631	0.347097	-0.556458	0.315943	-0.418449	0.1948	-0.0431058	-0.62238	-0.159024	-0.679286	-0.177531	-0.37856	-0.364886	-0.524154	-0.633464	-0.505976	-0.281566	-0.609424	-0.670487	-0.443984	-0.118946	-0.665356	-0.581252	-0.299875
X62_789.CEL	-0.378944	-0.457724	-0.413738	-0.280316	-0.264441	-0.339787	-0.617956	-0.378228	-0.142788	-0.364615	-0.079404	-0.202316	-0.332169	-0.0587982	-0.314734	0.0390408	-0.29048	-0.175434	-0.463642	-0.103802	-0.282594	-0.194447	-0.250249	-0.0682259	-0.406806	-0.156494	-0.0779224	-0.088284	-0.184018	-0.148245	-0.178255	-0.0526016	-0.201224	-0.256879	-0.180954	-0.22916	-0.190674	-0.334198	-0.267862	-0.384113	-0.146536	-0.186974	-0.216299	-0.373485	0.0259679	-0.14484	-0.226552	-0.225497	-0.120948
X62_M369.CEL	0.415325	-0.190124	-0.191138	0.0782001	0.0842962	0.0263335	-0.208319	-0.242995	0.306622	-0.0902547	-0.0900713	0.0199277	-0.3272	-0.226774	-0.293687	0.0360908	-0.252101	-0.331479	-0.476648	0.0300238	-0.352306	-0.200822	-0.432506	-0.210111	-0.41559	-0.329632	0.0478754	-0.310723	-0.038651	-0.273938	0.0301515	-0.204349	-0.214788	-0.113623	-0.312182	-0.0722595	-0.132892	-0.20582	-0.232776	-0.209182	-0.219076	-0.172828	-0.32626	-0.340301	-0.18155	-0.0522665	-0.331148	-0.243824	-0.183045
X62_T105.CEL	0.512354	-0.213838	-0.0843187	0.258821	-0.287704	-0.125029	-0.244795	-0.0714852	-0.626837	0.182953	-0.324043	-0.0852445	-0.303985	-0.355881	-0.133603	-0.187396	0.0106962	-0.349505	-0.323321	-0.105904	-0.13516	-0.217729	-0.397593	-0.307921	-0.16077	-0.562572	0.264603	-0.488292	0.0552202	-0.428306	0.195106	-0.034477	-0.362483	-0.186446	-0.511417	-0.0715095	-0.0369924	-0.186347	-0.202933	-0.211672	-0.434502	-0.170564	-0.264608	-0.294756	-0.487497	-0.27753	-0.294412	-0.246704	-0.454935
X62_X.145_856156.T_plate2NHSII.CEL	-0.634642	0.0439449	-0.0754424	-0.590093	-0.589518	-0.628003	-0.254254	-0.0254709	-0.907828	0.765304	-0.445491	-0.281942	0.967951	0.159067	1.3129	-0.389042	0.957658	0.395229	0.847869	-0.205622	1.07018	0.0803146	0.75593	-0.0234951	1.1168	0.451434	-0.62263	0.373031	-0.393425	0.155711	-0.262631	-0.00670835	0.589397	-0.0491594	0.581535	-0.118836	0.0960813	0.372543	1.03996	0.740349	0.443236	0.232515	1.06071	0.872257	0.119923	0.11864	1.34008	0.842308	0.471012
X62_X.319_698613.T_NHSIIplate4.CEL	-0.297051	-0.730383	-0.62466	-0.0655456	0.149012	-0.297051	-0.791868	-0.789579	0.465793	-0.538906	-0.315036	-0.3038	-0.858016	-0.840696	-0.813231	-0.238186	-0.787962	-0.869294	-1.01611	-0.340815	-0.870253	-0.538118	-0.942673	-0.46953	-0.830982	-0.954814	0.188224	-0.872987	-0.138213	-0.708003	-0.00693874	-0.289991	-0.904226	-0.35315	-0.891116	-0.265982	-0.581393	-0.611788	-0.77601	-0.816958	-0.737303	-0.461108	-0.830142	-1.01574	-0.760314	-0.448519	-0.903801	-0.888194	-0.705173
X63_164_plate2.CEL	-0.184229	-0.394639	-0.358046	-0.157756	-0.26443	-0.146219	-0.477313	-0.197175	0.313901	-0.213895	-0.0529	-0.0162022	-0.299309	-0.142392	-0.375732	0.151232	-0.281349	-0.193198	-0.390894	0.0235518	-0.353576	-0.179638	-0.230981	-0.00217284	-0.370873	-0.164106	0.0360033	-0.0739755	0.0871402	-0.0391782	-0.0188906	-0.0540005	-0.208743	-0.0219247	-0.209744	0.00904746	-0.174977	-0.116211	-0.22148	-0.179366	-0.145998	-0.204804	-0.323796	-0.271472	-0.0648696	-0.0145055	-0.331375	-0.27717	-0.0829945
X63_363_PLATE4.CEL	-0.403324	0.43167	0.156248	0.230557	0.0568908	-0.105197	0.102351	-0.028985	-0.592221	0.0333934	0.165559	0.0732873	0.166567	0.0668718	-0.0220598	0.222359	0.0552908	0.152662	-0.202876	0.22552	0.13082	0.13275	-0.0153334	0.314567	-0.108056	0.282029	-0.0428305	0.231871	-0.0137127	0.202375	-0.0584964	-0.112221	0.279599	1.12e-05	0.282751	-0.0309581	0.0774738	-0.0080694	0.181943	-0.108871	0.346182	-0.135345	0.266827	-0.144328	0.395921	-0.0638896	0.207062	-0.0638896	0.382191
X63_765_FFPE_Plate8.CEL	-0.373525	-0.287593	-0.189056	-0.307889	-0.0192036	-0.264963	-0.667792	-0.297106	0.287996	-0.175809	0.146505	-0.0771472	-0.142669	-0.0515993	-0.263253	0.0952876	-0.0549584	-0.119681	-0.0581791	0.0862456	-0.0545578	0.0871618	-0.0878139	0.191418	-0.110458	0.0851059	-0.0866221	0.0529526	-0.100164	-0.054636	-0.0661865	0.0137996	-0.0228525	0.0174377	-0.0170953	0.0156351	0.0859186	-0.0937734	-0.209628	-0.128429	-0.0371759	-0.0347852	-0.121907	-0.122985	0.0137195	-0.0450079	-0.2307	-0.0881722	-0.0339566
X63_921_plate9.CEL	-0.514594	-0.339267	-0.277267	-0.61088	-0.669747	-0.710612	-0.504959	-0.0202066	-0.61088	0.492813	-0.360393	-0.212184	0.358023	-0.00990619	0.737819	-0.367316	0.519725	0.196356	0.44047	-0.174117	0.355609	-0.0617684	0.355393	-0.173777	0.655924	-0.0604288	-0.460437	0.0536635	-0.381629	-0.0718298	-0.188829	-0.174764	0.226565	-0.163325	0.267097	-0.111246	0.0391374	-0.0930028	0.518274	0.48227	-0.0143745	0.0312759	0.362149	0.595924	-0.18596	-0.050684	0.626614	0.526653	-0.0134123
X63_M157.CEL	-0.297412	0.85676	0.390985	0.215025	0.145921	0.346697	-0.000924607	0.224767	0.1114	-0.0887412	0.266371	-0.0185512	0.385815	0.489399	0.244162	0.366903	-0.0461553	0.542387	-0.0610144	0.0582826	0.335897	0.379573	0.114463	0.484789	0.076403	0.808951	-0.241131	0.727437	-0.153133	0.688711	-0.192941	-0.00677708	0.613199	0.0965792	0.634409	0.191875	0.0451928	0.040574	0.336349	0.076403	0.696269	-0.0891652	0.450595	0.123445	0.657334	0.0734129	0.472826	0.144432	0.704218
X63_X.233_724556.T_NHSIIplate3.CEL	-0.346624	-0.257288	-0.242366	-0.543422	-0.559423	-0.448537	-0.324169	0.000897454	-0.216967	0.135408	-0.0851675	0.108836	0.100709	0.128461	0.398227	-0.04188	0.147775	0.209343	0.122604	0.10907	0.111095	0.0767448	0.239116	-0.117619	0.289554	0.232054	-0.181751	0.0767448	-0.129256	0.0753579	-0.120094	-0.0414537	0.285715	0.0815981	0.236893	0.0214	0.038397	0.111257	0.266801	0.115027	0.170531	-0.107474	0.310547	0.209689	0.0925072	-0.0895334	0.348641	0.246777	0.194509
X63_X.59_545022.T_plate1NHSII.CEL	0.0371347	0.159387	0.159387	-0.181813	0.0359619	-0.121147	0.129009	0.457451	-1.1244	0.902306	-0.046577	0.0842974	1.10409	0.51835	1.46355	-0.197402	1.13667	0.601241	1.35581	0.163879	0.984531	0.456246	1.13506	0.0563534	1.50806	0.498564	-0.259816	0.570909	0.173932	0.336517	0.237639	0.18209	0.887209	-0.00430038	1.04837	0.266607	0.486816	0.517866	1.45847	0.802297	0.845662	0.3756	1.33465	0.97399	0.470981	0.0376951	1.55265	0.748486	0.575743
X64_1041.CEL	0.0324271	0.978559	0.842697	0.560549	0.248084	0.40794	1.77363	0.547058	0.221219	0.686524	-0.184979	0.0332287	0.780242	0.282114	1.10545	-0.428672	1.06968	0.532866	0.687242	-0.244348	0.839642	0.267484	0.621968	-0.0582764	0.922351	0.696287	-0.324341	0.508467	-0.246472	0.464597	-0.0677168	-0.0607422	0.757123	0.0137015	0.736079	-0.0680653	0.214462	0.342669	0.909824	0.61738	0.472483	0.190957	0.958392	0.829325	0.0235842	0.0927554	1.21072	0.691549	0.272463
X64_489_plate5.CEL	0.192716	-0.332267	-0.246483	-0.050208	0.0127777	0.0127777	-0.461216	-0.243481	0.830528	-0.470138	0.334955	0.0750779	-0.602027	-0.271152	-0.386102	0.509015	-0.594054	-0.20668	-0.605165	0.189912	-0.524836	-0.100652	-0.504574	0.1646	-0.614932	-0.306215	0.187059	-0.155115	0.132515	-0.0515224	0.0506919	-0.132545	-0.372859	-0.16212	-0.335651	-0.067395	-0.104122	-0.313748	-0.51068	-0.559037	-0.170068	-0.286181	-0.552617	-0.805642	0.0319499	-0.229412	-0.566136	-0.675918	-0.0695787
X64_581_202965.T_plate_6.CEL	-0.527519	-0.347549	-0.320215	-0.420906	-0.341192	-0.26	-0.662806	-0.214302	-0.204332	-0.223258	0.0820063	0.0142895	-0.099947	0.160554	-0.257823	0.124898	-0.219852	-0.051428	-0.0582399	0.081424	-0.125812	-0.0303338	-0.0672024	0.219468	-0.176327	0.0175809	-0.0916816	0.0244626	-0.159856	0.0592866	-0.186381	-0.0752091	-0.0794377	0.10707	-0.0987233	0.0379137	0.0721418	-0.022993	-0.14269	-0.0852847	0.191862	0.0210836	0.00691333	-0.0920946	0.242601	-0.0686252	-0.134355	-0.0653482	0.0530991
X64_791.CEL	-0.4308	0.337	0.215884	0.372359	0.348095	0.353601	0.480305	-0.141463	-0.2177	-0.250493	0.319392	-0.0296756	-0.111869	0.128669	-0.354569	0.282523	-0.259898	0.188715	-0.121156	0.058479	-0.0728008	0.115428	-0.0918138	0.278843	-0.263752	0.366665	-0.0364699	0.183083	0.0438486	0.279233	-0.0323963	-0.0175736	0.0457676	0.0563346	0.132348	-0.1179	0.0241934	0.0376534	-0.248175	-0.0583685	-0.00970718	-0.0833075	-0.118025	-0.0637245	0.132353	0.029863	-0.141208	-0.0459999	0.12667
X64_M371.CEL	-0.602866	-0.419433	-0.550129	-0.56522	-0.599411	-0.563014	-0.609677	-0.560595	-0.648863	-0.317244	-0.276239	-0.233366	-0.292346	-0.31678	-0.21271	-0.357451	-0.277162	-0.300329	-0.34467	-0.319506	-0.315997	-0.313869	-0.345034	-0.266829	-0.200114	-0.289675	-0.330486	-0.276275	-0.315506	-0.298118	-0.303108	-0.330694	-0.361306	-0.360466	-0.412624	-0.332392	-0.371863	-0.278474	-0.200627	-0.262008	-0.261361	-0.250573	-0.248469	-0.270256	-0.244749	-0.294325	-0.195243	-0.290666	-0.221099
X64_T107.CEL	-0.0516951	0.173475	0.108991	0.0384465	-0.474751	-0.235426	0.996738	-0.129232	-0.544224	-0.102495	-0.4073	-0.382523	-0.114924	-0.330682	0.0528635	-0.608376	-0.112347	-0.426305	-0.0667497	-0.419483	-0.119262	-0.344677	-0.200543	-0.535678	0.0114949	-0.427604	-0.299412	-0.400134	-0.31478	-0.480734	-0.210183	-0.361348	-0.225912	-0.405947	-0.277889	-0.359188	-0.360166	-0.238878	-0.0206608	-0.0665573	-0.292483	-0.252417	-0.136603	-0.139947	-0.426431	-0.172908	-0.0712318	-0.0284363	-0.415829
X64_X.147_860395.T_plate2NHSII.CEL	-0.288671	0.67469	0.527941	0.231164	-0.12139	-0.12139	0.474384	0.199927	-1.55029	0.480154	-0.184995	0.0401057	0.505152	0.110088	0.542394	-0.472223	0.474763	0.109073	0.815394	-0.135318	0.403138	0.00739999	0.641667	-0.000924099	0.749401	0.470085	-0.21752	0.383222	0.0416117	0.238984	0.117956	0.0106919	0.665252	-0.116952	0.552328	-0.116149	0.134601	0.396211	0.47825	0.583483	0.239657	0.306361	0.623382	0.702731	-0.00039569	0.384051	0.605139	0.614101	0.0657532
X64_X.321_728651.T_NHSIIplate4.CEL	-0.51747	0.879567	0.729152	0.610674	0.490083	0.444059	1.1741	0.382341	-0.352952	0.385091	-0.0906763	0.0282258	0.491896	0.337234	0.531566	-0.141253	0.562772	0.599193	0.699313	0.0469195	0.55064	0.388752	0.552101	0.0913025	0.74979	0.647045	-0.445215	0.571123	-0.272748	0.50086	-0.175443	-0.0304855	0.455991	-0.112558	0.4981	-0.100925	0.0967121	0.462766	0.447434	0.555393	0.284134	0.17836	0.524106	0.832907	0.0974059	0.209829	0.680301	0.656113	0.253512
X64_X.411_476356.T_NHSIIplate5.CEL	-0.603702	-0.557872	-0.578176	-0.905395	-1.01438	-0.928548	-0.715759	0.144862	-1.25809	0.62835	-0.444307	-0.0453358	0.512361	0.0447085	1.05244	-0.461434	0.982593	0.285018	0.766783	0.0720157	0.625483	0.0230252	0.573717	-0.292005	1.1719	-0.211676	-0.735915	-0.172185	-0.457441	-0.364336	-0.437968	-0.0668173	0.17027	-0.176501	0.167128	-0.172444	0.000122363	0.0225933	0.509501	0.664118	-0.0828873	0.106026	0.787274	1.00016	-0.146815	-0.136655	0.921903	0.669889	-0.0767676
X65_1042.CEL	0.646214	0.418249	0.134456	0.222608	0.107359	-0.0990271	0.63695	-0.226063	0.581089	-0.233854	0.11144	-0.0459941	-0.22505	-0.162081	-0.0155847	0.191762	-0.281497	0.00149714	-0.361133	-0.0332684	-0.204513	0.022812	-0.350918	0.312375	-0.373522	0.164188	-0.185751	0.0591519	-0.186232	0.112608	-0.131544	-0.033923	-0.0999126	0.0199446	-0.0428989	-0.0229889	-0.187591	-0.277232	-0.143284	-0.32751	0.204292	-0.32994	-0.141956	-0.388858	0.200336	-0.14466	-0.24512	-0.306292	0.251755
X65_167_plate2.CEL	1.14287	0.229843	0.180651	0.554585	0.300666	0.258811	0.459164	-0.0229482	0.834465	-0.365427	0.0769434	0.110601	-0.285565	-0.0826082	-0.468167	0.0391476	-0.366131	-0.186178	-0.486968	0.00391776	-0.302329	-0.0725446	-0.263223	0.111403	-0.437865	-0.0194375	0.132363	-0.166343	0.104488	0.120663	0.083886	-0.104668	-0.0291572	0.0880312	-0.189375	0.0547643	-0.159115	-0.155952	-0.310037	-0.316925	-0.0871095	-0.244533	-0.393793	-0.559573	-0.161189	-0.0847328	-0.511374	-0.453205	-0.189772
X65_365_PLATE4.CEL	0.815892	0.264951	0.307096	0.639108	0.727458	0.443484	0.997791	0.048764	1.33739	-0.106331	0.350635	0.245291	-0.0252847	0.17643	-0.212956	0.376375	-0.21698	0.0456445	-0.212107	0.189278	-0.150181	-0.0319303	-0.0835837	0.189886	-0.320814	0.52464	0.0114705	0.393381	0.111579	0.447642	-0.025941	0.0414936	0.0779012	0.037054	0.210381	0.0723603	0.00972917	0.120591	-0.0703185	-0.107168	0.135758	-0.028771	-0.0667245	-0.22552	0.196015	0.0826837	-0.148798	-0.100796	0.0978606
X65_675.CEL	-0.238255	-0.264565	-0.195859	-0.238255	-0.0567818	-0.130466	-0.0790183	-0.154413	-0.0378726	-0.332581	-0.0993874	-0.199344	-0.274381	-0.234928	-0.463061	-0.0182178	-0.336076	-0.187999	-0.366877	-0.143074	-0.315091	-0.0844598	-0.367157	-0.0303021	-0.44822	-0.206882	-0.165419	-0.242277	-0.174498	-0.139366	-0.137505	-0.118144	-0.192129	-0.110776	-0.13582	-0.107982	-0.275251	-0.432936	-0.1015	-0.296339	0.111186	-0.278561	-0.305175	-0.409626	0.00105034	-0.17787	-0.347055	-0.384939	-0.0204657
X65_70_FFPE_PLATE1.CEL	0.422717	-0.498557	-0.498557	-0.566721	-0.771943	-0.644334	-0.449754	-0.446553	-0.201026	0.0230574	-0.34928	-0.0438156	-0.27358	-0.372153	0.386835	-0.086225	0.115196	-0.258323	-0.222783	-0.160994	-0.165309	-0.189646	-0.389431	-0.233389	-0.0542566	-0.382528	-0.275932	-0.557881	-0.239126	-0.425131	-0.117936	-0.128249	-0.339517	-0.286948	-0.340281	-0.173	-0.262995	-0.381056	0.00211326	-0.0763943	-0.326736	-0.330172	-0.119151	-0.322858	-0.286288	-0.230434	-0.0669955	-0.176316	-0.286288
X65_935_plate9.CEL	-0.0131024	0.542065	0.369956	-0.0131024	-0.39911	-0.105459	0.526702	0.285465	-1.3848	0.562532	-0.283663	-0.101412	0.304522	-0.00670897	0.491481	-0.274086	0.59064	0.0155375	0.432325	-0.0958444	0.34418	0.0103404	0.435142	-0.261311	0.616121	0.106439	-0.324598	0.0990784	-0.0899798	-0.0529032	-0.246148	-0.121395	0.504233	-0.0853919	0.363908	-0.189331	0.120507	0.329585	0.405814	0.481637	0.0235825	0.225112	0.514352	0.621944	-0.141918	0.0695898	0.57954	0.46632	0.0261639
X65_M159.CEL	0.508241	-0.12877	-0.0178507	0.356129	0.480346	0.500329	-0.21613	-0.140573	0.603052	-0.298253	0.191562	0.453259	-0.42	-0.0413362	-0.378951	0.622244	-0.341257	0.0773664	-0.18804	0.392401	-0.276665	0.13123	-0.205284	0.496394	-0.492267	-0.0806054	0.460393	-0.078146	0.31046	-0.0745762	0.236574	0.187658	-0.164103	0.296475	-0.0867388	0.454107	0.273549	-0.21854	-0.255005	-0.317306	-0.174678	-0.031647	-0.127109	-0.503399	0.00119442	0.194632	-0.496104	-0.323667	-0.0210759
X65_M373.CEL	-0.425821	-0.265432	-0.246718	-0.372961	-0.122898	-0.220089	-0.00514958	-0.289753	-0.0915929	-0.262695	-0.216884	-0.202698	-0.108453	-0.268353	-0.249458	-0.247391	-0.256282	-0.272086	-0.30767	-0.13735	-0.239543	-0.196899	-0.223029	-0.208579	-0.201012	-0.231932	-0.16471	-0.264641	-0.182811	-0.218444	-0.243131	-0.245903	-0.149325	-0.245614	-0.193187	-0.226017	-0.212745	-0.263881	-0.189692	-0.265686	-0.208031	-0.180211	-0.276485	-0.242196	-0.139406	-0.221273	-0.220155	-0.350377	-0.166137
X65_X.235_649522.T_NHSIIplate3.CEL	-0.402003	0.341231	0.275193	-0.125451	-0.300311	-0.390355	0.624714	0.234881	-0.841148	0.571454	-0.390355	-0.131686	0.415364	0.0937789	0.593866	-0.473208	0.529971	0.228417	0.571232	-0.252452	0.440687	0.112454	0.464371	-0.144697	0.708381	0.278869	-0.440385	0.184176	-0.391548	0.096581	-0.292164	-0.171525	0.374562	-0.104859	0.321074	-0.118191	0.0264853	0.143339	0.461873	0.342351	0.228595	0.072888	0.602296	0.676132	-0.0788835	0.0932252	0.796081	0.383235	0.0880835
X65_X.61_545336.T_plate1NHSII.CEL	0.162917	-0.141373	-0.146461	-0.0420272	0.296345	0.20852	-0.261052	0.268545	-0.245116	0.0792285	0.205009	-0.0956689	0.246996	0.180121	-0.0320045	-0.0215731	0.0489376	0.200378	0.1945	-0.080548	0.168963	0.112187	0.26294	0.105116	0.128641	0.226316	-0.0317085	0.220733	-0.0162344	0.221291	-0.101158	0.0329293	0.175629	0.102095	0.14315	-0.0364001	0.180073	0.298957	0.0384877	0.160565	0.0648586	0.191555	0.0701262	0.248365	0.185782	0.0884522	0.0558757	0.257886	0.0749198
X66_491_plate5.CEL	-0.438032	-0.306859	-0.452718	-0.228761	-0.506024	-0.346229	-0.715991	-0.279486	-1.09202	0.0850693	-0.409195	-0.0719784	-0.106674	-0.0179785	0.0970423	-0.401423	0.18029	-0.253666	0.0898422	-0.252101	-0.0117188	-0.268323	-0.0998529	-0.301551	0.107728	-0.327118	-0.1141	-0.321991	-0.226857	-0.282795	-0.057374	-0.132724	-0.173206	-0.0893906	-0.342792	-0.268424	-0.261858	-0.299248	0.0373478	0.0240845	-0.224034	-0.122678	0.160196	0.0576502	-0.304825	-0.113792	0.0718814	-0.0225305	-0.121673
X66_793.CEL	-0.495589	-0.539737	-0.631456	-0.29568	-0.424965	-0.424965	-0.579742	-0.613998	-0.312076	-0.526021	-0.195025	-0.251883	-0.92641	-0.500191	-0.802367	0.208329	-0.895505	-0.744575	-0.945719	-0.125113	-0.902247	-0.378912	-0.894655	-0.306783	-0.828066	-0.714544	0.146021	-0.63284	-0.0289425	-0.547038	0.00196432	-0.177753	-0.832607	-0.183012	-0.724796	-0.134746	-0.473921	-0.570188	-0.770539	-0.664897	-0.810815	-0.415365	-0.826679	-0.919474	-0.669208	-0.464146	-0.968662	-0.685595	-0.759318
X66_X.323_735567.T_NHSIIplate4.CEL	1.65642	0.313456	0.443031	0.859747	0.258101	0.590943	1.40851	0.250795	1.52983	0.336193	-0.172532	-0.0893022	0.379037	-0.21149	0.370494	-0.316707	0.479817	0.09652	0.267443	-0.154444	0.379854	-0.123635	0.280907	-0.134156	0.444058	0.342179	-0.203251	0.213904	-0.145175	0.209203	-0.0246791	-0.156998	0.26996	-0.0706916	0.126103	-0.0838043	0.0651654	-0.00892871	0.320858	0.3163	0.132694	-0.144285	0.161973	0.305786	-0.0140184	-0.173142	0.366793	0.234708	0.072412
X66_X.413_741538.T_NHSIIplate5.CEL	0.428806	-0.201321	-0.208858	0.00953506	-0.126227	0.0625462	-0.195877	-0.278762	-0.127665	-0.316958	-0.175455	-0.0902538	-0.547149	-0.380712	-0.414091	-0.00184586	-0.441519	-0.412921	-0.590192	-0.077	-0.538006	-0.193994	-0.586306	-0.120557	-0.600626	-0.451049	0.115607	-0.410753	-0.117342	-0.31495	-0.079363	-0.186626	-0.521218	-0.303056	-0.485634	-0.111527	-0.302169	-0.458747	-0.39192	-0.541375	-0.301078	-0.416636	-0.563968	-0.745289	-0.262707	-0.191572	-0.591939	-0.699359	-0.274129
X67_169_plate2.CEL	0.842573	-0.17063	-0.275391	-0.000316857	0.656342	0.300358	0.0999699	-0.410308	-0.00739063	-0.444668	0.322618	0.195393	-0.530352	0.00971262	-0.638765	0.709447	-0.565527	-0.173335	-0.795622	0.382755	-0.466287	0.0230441	-0.645847	0.438788	-0.766283	-0.015786	0.0155952	-0.0973507	0.0321127	0.107117	-0.0147892	0.269303	-0.441235	0.27766	-0.267691	0.187128	-0.0331164	-0.263015	-0.253001	-0.569201	0.324133	-0.181424	-0.456625	-0.661719	0.406076	-0.290507	-0.496323	-0.634736	0.216391
X67_677.CEL	-0.116704	0.680349	0.591266	0.77454	0.372657	0.320538	2.29213	0.809256	1.57803	0.149856	-0.323312	-0.092109	0.0839415	-0.133268	0.68005	-0.150126	0.379052	-0.0745593	0.10409	-0.189409	0.23294	-0.148372	-0.0481771	-0.321612	0.203035	0.00654362	-0.212983	-0.110157	-0.194947	-0.137471	-0.171426	-0.369644	0.185436	-0.312266	0.113988	-0.148173	-0.296267	-0.394339	0.530935	0.0224754	0.00479129	-0.307189	0.0783076	-0.0231658	0.00479129	-0.215801	0.216406	-0.0118807	0.0513169
X67_72_FFPE_PLATE1.CEL	-0.165091	-0.457981	-0.4777	-0.231959	-0.543078	-0.413672	-0.540439	-0.300025	1.21178	-0.255475	-0.174976	0.0357477	-0.425201	-0.302099	-0.11932	0.200926	-0.301838	-0.332442	-0.378147	-0.0166667	-0.259236	-0.16468	-0.56674	-0.285044	-0.257616	-0.387016	0.113721	-0.323856	0.0762471	-0.306806	0.126331	0.0908552	-0.444974	0.163066	-0.498492	-0.10962	-0.210673	-0.402484	-0.141726	-0.339775	-0.271163	-0.279786	-0.325698	-0.536295	-0.212021	-0.103364	-0.295147	-0.320267	-0.156136
X67_937_plate9.CEL	1.32851	1.12227	0.934426	0.893643	0.618839	0.730866	2.37177	0.363676	0.262153	0.504694	-0.269036	0.162231	0.386308	0.220219	0.656242	-0.304045	0.602672	0.197901	0.399365	-0.141283	0.468618	0.080008	0.433602	-0.171435	0.634973	0.530294	-0.239666	0.530717	-0.242714	0.459244	-0.0951368	-0.131285	0.418214	-0.191817	0.457198	-0.213798	0.137533	0.331266	0.534426	0.687398	0.0580574	0.0624593	0.508373	0.697748	-0.129789	0.0655585	0.525178	0.577442	0.0189024
X67_M161.CEL	-0.597731	-0.384942	-0.543333	-0.362013	-0.257444	-0.257444	-0.383628	-0.563972	1.05517	-0.808742	0.141449	0.0324866	-0.672643	-0.207816	-0.987613	0.257608	-0.929953	-0.310411	-0.759099	-0.0775453	-0.730547	-0.329309	-0.49901	0.0502103	-0.932142	-0.148138	-0.267354	-0.116727	-0.185611	-0.0848988	-0.348806	-0.318146	-0.394328	-0.266056	-0.343122	-0.196393	-0.311334	-0.339485	-0.611321	-0.592571	-0.05311	-0.443353	-0.591685	-0.917982	0.0232971	-0.236294	-0.813179	-0.857229	0.00675412
X67_M375.CEL	-0.527741	-0.790674	-0.524868	-0.812399	-1.13735	-0.654745	-0.398078	-0.569832	-1.20275	-0.180239	-0.810034	-0.668299	-0.0892855	-0.724978	0.150112	-1.0345	0.0490337	-0.568955	0.0264369	-0.749512	-0.0860409	-0.53185	-0.167452	-0.93167	0.120127	-0.555424	-0.56544	-0.560118	-0.609022	-0.577109	-0.495347	-0.596528	-0.53185	-0.553202	-0.565115	-0.569912	-0.571262	-0.446956	-0.185361	-0.177696	-0.542235	-0.481422	-0.155289	0.0829785	-0.591958	-0.498184	-0.0260168	-0.136983	-0.642886
X67_X.63_546016.T_plate1NHSII.CEL	-0.488364	0.762105	0.78824	0.202698	0.352904	0.207449	0.234022	0.337624	0.202451	0.331613	0.505288	0.147366	0.504864	0.507561	0.654389	0.216044	0.367267	0.599191	0.567862	0.411196	0.498933	0.407854	0.590785	0.329718	0.53218	0.789988	-0.202784	0.766848	-0.0904368	0.681082	-0.0904368	0.113377	0.648814	0.268494	0.555373	0.196288	0.342664	0.367333	0.647959	0.390891	0.73641	0.252949	0.573765	0.458043	0.521193	0.257782	0.701074	0.400697	0.584238
X68_493_plate5.CEL	-0.508337	-0.640057	-0.507245	-0.438033	-0.284632	-0.284632	-0.303718	-0.469783	0.309639	-0.151902	-0.388138	-0.280405	-0.223811	-0.205286	0.0464049	-0.35761	-0.116703	-0.329599	-0.201623	-0.376344	-0.158756	-0.233701	-0.219738	-0.266129	-0.0796787	-0.253345	-0.309024	-0.260364	-0.256837	-0.326332	-0.333258	-0.383196	-0.227456	-0.385115	-0.276526	-0.345001	-0.296134	-0.252488	-0.181658	-0.136561	-0.331227	-0.210165	-0.150552	-0.16246	-0.217042	-0.207059	-0.066995	-0.16246	-0.177395
X68_771_FFPE_Plate8.CEL	0.319561	0.0077598	0.0082383	-0.181952	-0.15244	-0.262069	-0.0647083	-0.196939	0.0816696	0.324777	-0.0659629	-0.0818419	0.291081	-0.199726	0.504331	-0.277766	0.594854	0.0623335	0.251392	-0.124318	0.402533	0.0581842	0.103862	-0.049162	0.476913	0.00983037	-0.0916769	0.105108	-0.102454	0.0026377	-0.0842078	-0.0624666	0.0581842	-0.126317	-0.0316721	-0.104468	0.03587	0.000740635	0.308963	0.230782	0.130872	-0.0795342	0.31162	0.201176	-0.152586	-0.166659	0.555911	0.102711	0.108407
X68_795.CEL	0.370036	-0.204825	-0.192536	-0.0909764	0.376284	0.0164645	-0.76174	-0.136779	-0.35289	-0.346005	0.184406	-0.12344	-0.117598	0.0982273	-0.391119	0.272883	-0.332459	-0.0619477	-0.329821	0.0642601	-0.168958	-0.11061	-0.178387	0.270487	-0.420454	0.0396041	-0.0816493	0.0503066	-0.0432231	0.0706865	-0.0108423	0.0463623	-0.00734936	0.012348	0.0455882	0.0429116	0.00408143	-0.148975	-0.275219	-0.258608	0.182244	-0.0771722	-0.315711	-0.342708	0.177234	-0.173461	-0.264637	-0.213715	0.212173
X68_F8_211126.T_plate6_3.CEL	0.100796	-0.195234	0.0386133	-0.0925004	-0.190235	-0.168161	-0.263516	-0.106255	-0.584753	-0.22	0.0651039	-0.0379951	-0.0703442	-0.092545	-0.247108	-0.00786943	-0.167512	-0.00817306	-0.136532	-0.0368494	-0.0604546	-0.0992421	-0.109084	0.00141301	-0.18629	0.128274	-0.205038	-0.031982	-0.141239	0.0799021	-0.183204	-0.120001	-0.0592946	-0.0794542	-0.0125512	-0.12382	-0.139873	-0.106963	-0.168951	-0.0630565	0.00329099	-0.0494044	-0.0567142	-0.0155305	0.00974556	0.0185661	-0.0723335	0.00667096	-0.0225819
X68_T111.CEL	-0.371114	-0.137562	-0.226313	-0.394252	-0.38043	-0.161653	-0.377752	-0.220052	-0.703124	0.148515	-0.301684	-0.0382584	0.026993	-0.150404	0.105391	-0.42463	0.126374	-0.168019	0.0540198	-0.145207	-0.0538511	-0.15093	0.00509817	-0.306724	0.159081	-0.177622	-0.0036875	-0.167769	-0.0667781	-0.195535	-0.0477255	-0.082143	-0.0742114	-0.0347424	-0.113434	-0.101356	-0.127229	-0.0467958	0.0191037	0.116604	-0.102132	0.00567632	-0.0252459	0.0832083	-0.17294	-0.0992054	0.0571185	0.0748097	-0.128534
X68_X.151_867143.T_plate2NHSII.CEL	-0.79257	0.786657	0.323203	0.0689545	-0.368286	-0.165559	0.0816836	0.130718	-0.274413	0.34111	-0.0633596	-0.146953	0.291698	0.107161	0.371222	-0.332418	0.323559	0.261195	0.19807	-0.176167	0.183175	0.0294321	0.173212	0.000123552	0.408589	0.0825756	-0.353431	0.0781998	-0.340211	0.0493462	-0.262315	-0.144798	0.186434	-0.332908	0.103136	-0.147105	-0.0148249	0.0386809	0.164231	0.292848	0.0944088	-0.073782	0.257681	0.373332	0.0613323	-0.0742242	0.406825	0.269295	0.138681
X68_X.325_737383.T_NHSIIplate4.CEL	0.101596	0.0848633	0.0163608	-0.054458	-0.304039	0.0257525	0.058498	-0.255592	0.00865193	-0.0654323	-0.22373	-0.149158	-0.115772	-0.190229	0.0654323	-0.230758	-0.0394178	-0.193286	0.0265407	-0.0602449	-0.0799236	-0.150444	-0.0682444	-0.202166	-0.0375948	-0.112782	-0.0809516	-0.168122	-0.133909	-0.235018	-0.104842	-0.109938	-0.0934691	-0.270269	-0.0440321	-0.256407	-0.096147	-0.0360766	0.0815084	0.166949	-0.14254	-0.205836	0.0287797	-0.0554633	-0.142094	-0.127115	-0.0441378	-0.0864549	-0.147794
X68_X.415_914581.T_NHSIIplate5.CEL	-0.661171	0.00792585	0.142263	-0.233555	-0.103982	-0.10302	-0.453217	0.260502	-0.143336	0.122416	-0.132128	-0.158507	0.218834	0.136868	0.427728	-0.126252	0.200281	0.194386	0.121826	-0.221058	0.24309	0.0210755	0.136074	0.0565417	0.0413107	0.283843	-0.230288	0.200294	-0.168164	0.175823	-0.138035	0.0458064	0.350157	0.140127	0.318274	-0.036379	-0.102542	-0.14417	0.42194	0.0251193	0.321848	-0.0347319	0.311725	0.0522818	0.281945	-0.0995474	0.508546	-0.0950088	0.423042
X69_1046.CEL	0.478292	0.449539	0.331349	0.376387	0.0846195	0.271074	0.654835	0.0339445	0.575924	-0.228231	-0.00442487	0.038272	-0.138476	-0.163003	-0.298263	0.0677636	-0.188138	-0.168987	-0.252656	0.0754392	-0.221848	-0.0659884	-0.166535	0.0780373	-0.283917	-0.0300138	-0.188892	0.0513345	-0.0592902	0.0556433	-0.177633	-0.109402	-0.102115	-0.11275	-0.0705058	-0.0877666	-0.134664	-0.0796404	-0.263055	-0.183113	0.0521066	-0.118997	-0.045562	-0.149475	0.147636	-0.0731307	-0.156678	-0.161724	0.152498
X69_171_plate2.CEL	-1.07994	-0.414582	-0.368326	-0.608095	-0.634405	-0.483203	-0.839484	-0.296643	-0.993698	-0.10009	0.0607399	-0.0722993	-0.0428595	-0.0617356	-0.0547115	-0.0763652	0.00103015	-0.122673	0.0340787	0.087596	-0.0482517	-0.0781546	0.063384	-0.0212808	0.094798	0.0422817	-0.375347	0.00878211	-0.241235	-0.038022	-0.245824	-0.048765	-0.0965288	-0.0320481	-0.184444	-0.215973	-0.0785699	-0.0860444	-0.0719612	0.0565375	0.0642206	-0.102226	0.116969	0.0485014	0.0522552	-0.131895	0.070541	-0.0219705	0.0829353
X69_369_PLATE4.CEL	0.0496575	0.806068	0.171016	0.204085	1.00888	-0.08128	0.404735	0.34607	-0.5758	-0.0464781	0.0525629	0.0527451	0.265623	0.158152	0.751094	0.296113	0.165653	0.499856	-0.153971	0.0935602	0.0958054	0.424681	0.0164482	0.328739	0.100686	0.383732	-0.324858	0.362457	-0.161641	0.361428	-0.21846	-0.138924	0.330411	-0.00457288	0.418661	0.104787	0.010676	-0.210657	0.417012	-0.114663	0.524108	-0.165552	0.291538	0.138568	0.447568	-0.0514294	0.529007	0.0536207	0.309727
X69_679.CEL	0.71207	-0.0670111	-0.154604	0.186405	0.456911	0.278367	0.274698	-0.145062	0.966332	-0.373128	-0.0396477	-0.00977432	-0.469099	-0.263111	-0.356068	0.120352	-0.348222	-0.109148	-0.543048	-0.00374982	-0.461212	0.00617682	-0.500982	0.00404962	-0.609812	-0.228015	-0.0628722	-0.176406	-0.221135	-0.132155	-0.216026	-0.205047	-0.331449	-0.155719	-0.342447	0.118919	-0.248265	-0.378756	-0.315464	-0.501856	-0.161223	-0.315568	-0.47577	-0.602355	-0.0865381	-0.169039	-0.625945	-0.473224	-0.230306
X69_75_FFPE_PLATE1.CEL	-0.55993	-0.325278	-0.343104	-0.221489	-0.301868	-0.271413	-0.732826	-0.0992076	-0.247535	-0.117452	-0.0937123	-0.162092	-0.0601468	-0.0852356	0.0256404	0.149566	-0.112905	-0.0879976	-0.198193	-0.0387397	-0.0339195	-0.124344	-0.149296	0.117875	-0.164669	-0.00448913	-0.19824	0.0796744	-0.0441776	0.0371293	-0.0441776	-0.0937123	-0.00565962	0.0289891	0.0197477	0.114954	-0.199634	-0.210987	0.0477896	-0.184328	0.0744406	-0.198776	-0.029145	-0.174153	0.144585	-0.214919	-0.005339	-0.20812	0.213571
X69_939_plate9.CEL	-0.13277	0.176769	0.0849355	0.292627	0.0606154	0.000224463	0.14679	-0.211068	0.293356	-0.201883	0.0236954	-0.0138832	-0.260366	-0.070166	-0.329708	0.123388	-0.25639	-0.317121	-0.147272	-0.0381511	-0.250945	-0.264852	-0.183015	-0.0634304	-0.27091	-0.266747	-0.00517186	-0.192196	-0.0191366	-0.0961678	0.0102067	-0.0414179	-0.133342	-0.159476	-0.23287	-0.111765	-0.102979	-0.123361	-0.310486	-0.175041	-0.18464	-0.05302	-0.340243	-0.358855	-0.067339	-0.0184325	-0.371277	-0.25046	-0.153988
X69_M163.CEL	-0.732433	1.50033	0.793106	-0.0467886	-0.12495	-0.183166	1.16673	0.23241	-0.785834	-0.197656	0.127009	-0.231991	0.16437	0.0722811	0.172539	0.114506	-0.131525	0.26119	-0.0543437	-0.031955	0.267894	0.0838164	-0.132377	0.241001	0.115496	0.257328	-0.58557	0.264791	-0.41694	0.275634	-0.505426	-0.139253	0.279197	-0.221852	0.176899	-0.0966005	-0.0936165	-0.0115039	-0.0197457	-0.262726	0.235988	-0.217375	0.14368	0.154896	0.317185	-0.0996373	0.343197	0.131381	0.40061
X69_X.239_657181.T_NHSIIplate3.CEL	0.2384	-0.144274	-0.201667	0.080908	-0.0934419	-0.0201323	-0.0980915	-0.358951	0.135305	-0.426055	0.145976	0.0771663	-0.310672	0.0178485	-0.318912	0.256148	-0.392827	0.00203056	-0.356994	0.214273	-0.385525	-0.0816484	-0.304378	0.400759	-0.468103	0.229381	-0.129857	0.158092	-0.143943	0.286576	-0.19195	-0.0006374	-0.084604	-0.0956785	-0.110219	-0.0279636	-0.0698825	-0.145243	-0.260568	-0.310491	0.0867062	-0.241856	-0.261778	-0.313885	0.189006	-0.117877	-0.316689	-0.252976	0.13831
X69_X.65_546886.T_plate1NHSII.CEL	-0.0712341	0.716642	0.558884	0.227268	0.0605322	0.0147231	0.759138	0.215245	-0.505635	0.0610704	0.00150221	-0.021783	0.119002	0.190383	0.157447	-0.0932118	0.0992781	0.114237	-0.0374606	0.0252623	0.0949283	0.0712484	-0.0366492	0.105727	0.0972164	0.183866	-0.335897	0.159122	-0.207507	0.128217	-0.335897	-0.118156	0.0527857	0.0435676	0.08903	-0.0614564	0.0944194	0.0373016	-0.0101496	0.0899979	-0.00246263	-0.0509792	0.126075	0.165103	0.0360854	-0.0876389	0.219027	0.0533456	0.143266
X7_215_FFPE_PLATE_3.CEL	0.641836	0.422996	0.457953	0.713235	0.224451	0.373816	0.991756	-0.085354	1.19718	-0.142522	-0.081707	-0.15916	-0.220938	-0.253615	-0.242986	-0.0838334	-0.136188	-0.293321	-0.281892	-0.143825	-0.156536	-0.19278	-0.26692	-0.0718419	-0.282192	-0.0113104	-0.0918884	-0.128304	0.0532178	-0.105743	0.0232883	-0.0472694	-0.260741	-0.0686438	-0.201736	-0.23599	-0.11097	-0.215134	-0.15265	-0.131461	-0.257199	-0.153606	-0.17583	-0.263633	-0.257199	-0.192739	-0.328909	-0.282615	-0.282415
X7_429_plate5.CEL	-0.586632	-0.308502	-0.316879	-0.488561	-0.518146	-0.470581	-0.696026	-0.0948107	-0.361605	-0.0924959	-0.0979069	-0.0846546	-0.180891	-0.0576773	-0.235586	-0.239033	-0.137609	-0.190152	0.013428	-0.152837	-0.131913	-0.208295	-0.0710126	-0.118525	-0.153523	-0.183287	-0.142813	-0.201184	-0.17416	-0.188842	-0.178534	0.0434809	-0.207848	-0.147951	-0.218559	-0.114493	-0.0864369	-0.0101882	-0.204582	-0.174681	-0.255905	-0.0559934	-0.271268	-0.104017	-0.237796	-0.0589652	-0.184044	-0.128369	-0.203156
X7_709_FFPE_Plate8.CEL	0.0983802	0.286254	0.359725	0.217449	0.599804	0.498738	0.625449	0.463127	-0.741468	0.662646	-0.0185578	-0.1613	0.811343	0.193709	0.87094	-0.336111	0.827432	0.0212726	0.865744	-0.419265	0.675568	0.0822634	0.865744	-0.305491	0.816564	0.483085	-0.253393	0.331988	0.0601747	0.340585	0.19592	-0.112344	0.851147	-0.117702	0.904237	0.0503624	0.298257	0.435585	0.820098	0.579774	0.416853	0.311364	0.770185	0.758319	0.00892943	0.0625161	0.790624	0.617227	0.215528
X7_8_FFPE_PLATE1.CEL	0.0424415	-0.589482	-0.574015	-0.146763	-0.601593	0.0424415	-0.223154	-0.690809	1.60847	-0.292687	-0.297507	-0.203678	-0.829031	-0.760201	-0.687854	-0.183261	-0.650789	-0.683676	-0.826854	-0.208916	-0.810677	-0.505928	-0.791023	-0.389728	-0.690556	-0.926237	0.366938	-0.736027	-0.159834	-0.720134	0.126371	-0.102133	-0.878938	-0.399564	-0.921885	-0.446737	-0.564241	-0.507385	-0.612573	-0.547235	-0.870333	-0.311777	-0.720576	-0.88731	-0.766542	-0.320966	-0.900433	-0.852579	-0.832706
X7_984.CEL	-0.139948	0.0312267	-0.0763854	-0.0508019	0.0706156	-0.088948	-0.112847	-0.271285	0.132328	-0.35123	0.171788	0.0287742	-0.232163	0.0260219	-0.48305	0.486446	-0.576972	-0.0883873	-0.392031	0.20977	-0.430857	-0.126971	-0.239846	0.313197	-0.474668	0.06088	-0.174976	0.0143945	-0.112024	0.224097	-0.185419	0.053411	-0.133807	0.017209	-0.104647	0.128883	-0.198423	-0.219117	-0.225203	-0.443179	0.23426	-0.274216	-0.270178	-0.444301	0.40665	-0.275712	-0.27235	-0.378879	0.364575
X7_M101.CEL	-0.329031	2.24826	1.64754	0.774751	0.952816	0.615126	1.763	0.418562	-0.277921	0.333595	0.597359	0.233132	0.699224	0.720874	0.740614	0.511459	0.388749	0.909861	0.561139	0.275557	0.675976	0.513428	0.668389	0.805436	0.51707	1.2427	-0.408321	1.14897	-0.139871	1.11699	-0.254849	0.207923	1.17802	0.386746	1.30832	0.280241	0.30462	0.356462	0.919135	0.326596	1.21618	0.114207	1.06388	0.535968	0.995798	0.392992	1.08436	0.434627	1.32443
X7_M237.CEL	-0.553449	-0.173245	-0.233174	-0.218918	0.00466434	-0.212784	-0.351125	-0.221635	-0.614118	-0.031451	-0.122155	-0.145374	0.00653355	-0.064763	-0.0438789	-0.143567	0.0168276	-0.134024	-0.105007	-0.141895	-0.045018	-0.0659163	-0.0657459	-0.124806	-0.0254529	-0.0495007	-0.0965417	-0.0660108	-0.0931611	-0.0521123	-0.0903781	-0.0860108	0.00927276	-0.106522	0.00907258	-0.0761015	-0.178813	-0.0923652	0.0352681	-0.166557	0.0220869	-0.0871434	0.00782907	-0.0536513	0.0608529	-0.165287	0.0114844	-0.037835	0.0394983
X7_M287.CEL	0.208289	-0.157321	0.00278921	0.156167	0.0554415	-0.082102	0.256958	-0.164807	0.115137	0.0219624	-0.30648	-0.209939	-0.308465	-0.395209	-0.0519073	-0.30648	-0.00156495	-0.376442	-0.318689	-0.216042	-0.222309	-0.281564	-0.32937	-0.380089	-0.12288	-0.485081	-0.0215547	-0.401522	-0.191403	-0.373569	-0.0190307	-0.306888	-0.354379	-0.290056	-0.379927	-0.219071	-0.327119	-0.129459	-0.124196	-0.117888	-0.415052	-0.215466	-0.224927	-0.079901	-0.413166	-0.12897	-0.347639	-0.073985	-0.42092
X7_M55.CEL	-0.688749	1.33358	1.28512	0.207149	0.325746	-0.183391	2.35239	0.380402	-1.12187	0.400202	-0.142218	-0.335092	0.601371	0.143711	1.26687	-0.315529	0.67984	0.418745	0.522291	-0.235595	0.630336	0.0435857	0.342747	-0.216453	0.743989	0.373748	-0.780795	0.259082	-0.514438	0.132988	-0.468739	-0.306576	0.625649	-0.411307	0.42534	-0.253337	0.0826988	0.0378646	0.513521	0.389352	0.249374	-0.0739701	0.414167	0.728494	-0.0293565	0.140665	0.807811	0.67341	0.242652
X7_M7.CEL	1.87299	2.28064	1.98491	1.71318	1.05499	1.08745	3.27142	1.39394	1.04864	0.581967	0.350248	-0.106277	1.08232	0.399595	1.65636	-0.119369	1.00005	0.726935	0.775327	-0.153289	1.05347	0.49922	0.876256	0.336875	0.863479	0.998523	-0.333135	0.92715	-0.0191998	0.853189	0.131319	0.126898	1.32514	0.098732	1.37302	0.0985523	0.289789	0.459454	0.986768	0.940515	0.584067	0.303531	0.78899	1.13624	0.406004	0.505342	1.16198	1.09064	0.425358
X7_T50.CEL	-0.752218	-0.657251	-0.502527	-0.955839	-1.17094	-0.858393	-0.370204	-0.641584	-1.08683	-0.0647598	-0.622008	-0.598273	-0.226842	-0.547038	0.0897822	-0.790783	0.0135371	-0.679531	-0.0927411	-0.640323	-0.163896	-0.646835	-0.246081	-0.839905	0.0628882	-0.607147	-0.664389	-0.617676	-0.664389	-0.694014	-0.576769	-0.651423	-0.389609	-0.668713	-0.553142	-0.622657	-0.608806	-0.51357	-0.0293834	-0.28292	-0.449949	-0.501965	-0.163968	-0.0868398	-0.506211	-0.608526	0.106517	-0.17758	-0.394414
X7_T7.CEL	0.132659	-0.270983	-0.132891	-0.126795	-0.259597	-0.19267	-0.0438375	-0.219568	-0.27149	0.109418	-0.143915	-0.0621379	-0.100328	-0.0778005	-0.00667006	-0.13684	0.0358213	-0.173453	-0.0189059	-0.00687503	-0.0999932	-0.105576	-0.0168775	-0.141904	0.0938711	-0.235049	0.0119581	-0.204284	-0.043309	-0.141392	0.0119581	-0.0621476	-0.0653033	-0.0153687	-0.160929	-0.0411185	-0.0212065	-0.0168164	-0.0340077	0.0101387	-0.137178	0.0269987	-0.0166905	-0.00456592	-0.10682	-0.0267156	-0.0362568	-0.0148028	-0.115259
X7_X.177_660315.T_NHSIIplate3.CEL	-0.623645	0.489705	0.54281	0.26505	0.765552	0.288104	-0.178075	0.630687	-1.00317	0.571769	0.107208	0.0426375	0.81236	0.557684	0.483847	-0.0998504	0.561565	0.470987	0.922227	-0.0121653	0.661832	0.319988	0.930699	0.113405	0.866837	0.635869	-0.0562913	0.557684	0.229281	0.534523	0.198202	0.0638845	0.934537	0.0722097	0.899861	0.087482	0.49204	0.585928	0.637678	0.668355	0.523937	0.416991	0.671254	0.80286	0.340965	0.220273	0.710547	0.69866	0.515711
X7_X.3_401888.T_plate1NHSII.CEL	-0.918497	-0.178978	-0.375516	-0.670229	-0.536159	-0.431375	-0.920386	-0.165424	-1.27209	0.71367	-0.567694	-0.225755	0.470835	-0.00548537	1.86578	-0.487579	0.885627	0.761597	0.492098	-0.222307	0.502085	0.329595	0.458164	-0.261119	0.752004	0.275881	-0.457375	0.248748	-0.498333	0.13239	-0.374434	-0.114779	0.78392	-0.147931	0.608439	-0.0419858	-0.150344	-0.0195219	1.24526	0.545914	0.104393	0.0921986	0.795643	0.566014	-0.211457	-0.21162	1.25955	0.541329	0.251687
X7_X.351_447441.T_NHSIIplate5.CEL	-0.0983375	0.00682999	-0.0484662	-0.0983375	-0.0986571	0.00636438	0.304657	0.160641	-0.0123849	0.169055	-0.365485	-0.108732	0.00259384	-0.235624	0.165095	-0.384956	0.183539	-0.0193144	0.0267427	-0.22543	0.0191768	-0.0310898	-0.0576951	-0.166813	0.101728	-0.137799	0.0109782	-0.10717	-0.0706782	-0.179133	-0.0295455	-0.0642695	0.00620461	-0.118245	-0.0244029	-0.168426	-0.186737	-0.122567	0.147804	0.0309842	-0.166167	-0.0669716	0.0451352	0.0296251	-0.240774	-0.0727637	-0.0364509	-0.0529332	-0.287693
X70_1047.CEL	1.14052	0.469826	0.469826	0.676325	0.277977	0.620165	1.72395	0.335245	0.220098	0.374636	0.31795	0.100927	0.449145	0.459158	0.164232	0.0520932	0.396371	0.416303	0.256997	0.0719625	0.335518	0.233929	0.359846	0.121676	0.312047	0.464341	-0.146011	0.411444	-0.111492	0.376006	-0.0737538	-0.0361734	0.49082	-0.15393	0.489908	-0.0493119	0.135872	0.251237	0.204791	0.420772	0.194795	0.22056	0.376736	0.474044	0.291072	0.205075	0.308887	0.30721	0.291152
X70_495_plate5.CEL	-0.409538	0.17554	0.0921461	0.0728807	0.27171	0.00345605	-0.121323	-0.140548	-0.380314	-0.251792	0.0474686	-0.0357383	-0.0477963	0.0458408	0.0373549	0.0409537	-0.0424333	0.0748206	0.0241715	-0.0554274	-0.0465618	-0.0793008	0.15593	0.118136	-0.00602185	0.114732	-0.26437	0.115009	-0.105964	0.143141	-0.222329	-0.0845717	0.0384028	-0.147912	0.143953	-0.151654	0.0775975	0.267139	0.00711544	0.176339	0.000506114	0.0338084	0.092257	0.225582	0.0628345	-0.00691435	0.0255014	0.147553	0.0629427
X70_76_FFPE_PLATE1.CEL	-0.631808	-0.434216	-0.572133	-0.544693	-0.431071	-0.431071	-0.609333	-0.111178	-0.315335	0.16027	0.161159	0.0931843	-0.0408751	0.0336366	-0.00932991	0.197197	-0.0619226	-0.0643647	0.0623181	0.0614155	0.0348895	0.0760638	0.155895	0.197078	0.0569567	0.019886	-0.0970956	-0.0372888	-0.102183	-0.0186903	-0.101401	0.2725	0.0415811	0.0212254	0.0217338	-0.134133	-0.00746227	0.196745	-0.113888	-0.00171557	0.0433075	0.120109	0.153733	0.1847	0.0499587	-0.0685474	0.0109301	-0.047256	0.00945431
X70_773_FFPE_Plate8.CEL	-0.154338	-0.069705	-0.0124517	0.0887306	-0.180721	0.0674087	-0.114422	0.0110624	-0.822922	0.284372	-0.157239	0.0125337	0.289117	0.0520421	0.260658	-0.22329	0.432218	0.0105335	0.271497	-0.0164996	0.247713	0.0383108	0.230815	-0.0209635	0.402855	0.022694	-0.260405	-0.0128484	-0.0745173	0.0184332	-0.0819097	-0.0471279	0.165425	-0.0440978	0.104295	-0.0206958	0.147425	0.278204	0.0594901	0.348063	-0.052989	0.147732	0.239537	0.470371	-0.0349855	0.212444	0.239537	0.503674	-0.0875837
X70_797.CEL	0.433752	-0.235514	-0.264733	0.0274025	0.0736196	0.0426604	-0.246371	-0.334396	0.265251	-0.329521	0.177304	-0.0181954	-0.310063	-0.0624079	-0.350652	0.230924	-0.501281	-0.0735649	-0.535366	0.0743051	-0.317997	0.0608094	-0.388283	0.186969	-0.460461	-0.087918	-0.124205	-0.0830012	-0.058393	-0.0113253	0.0295573	-0.0334883	-0.188418	-0.0174774	-0.0997681	-0.131123	-0.11926	-0.186602	-0.31373	-0.312103	0.0761731	-0.164756	-0.317571	-0.375184	0.147825	-0.0699023	-0.416522	-0.394656	0.174616
X70_F10_163605.T_plate6_3.CEL	-0.112464	-0.428222	-0.331115	-0.345575	-0.245583	-0.371171	-0.459213	-0.266268	-0.33585	0.0599667	-0.0470018	0.00344208	-0.0890437	0.0341147	0.277123	0.122647	0.0403977	0.0590852	-0.0768954	0.0742899	-0.0170788	0.0309149	-0.0669069	0.145867	-0.00687841	0.105987	-0.2747	0.214468	-0.276383	0.0931332	-0.234904	-0.169172	-0.108272	-0.104309	-0.0712356	0.055281	-0.150776	-0.200158	0.00910661	0.0839775	0.0443828	-0.227585	0.15671	0.033967	0.143407	-0.203932	0.232651	-0.157436	0.342231
X70_M393.CEL	-0.504718	-0.716177	-0.709164	-0.801776	-0.781155	-0.786466	-0.409193	-0.747555	-1.10525	-0.330599	-0.423646	-0.50479	-0.205042	-0.386493	0.185735	-0.549622	-0.20727	-0.262729	-0.262719	-0.510134	-0.105386	-0.404454	-0.336051	-0.49732	-0.146466	-0.38928	-0.649096	-0.302963	-0.636148	-0.433963	-0.589894	-0.537611	-0.348055	-0.561109	-0.404092	-0.511637	-0.543434	-0.626834	-0.00337918	-0.471491	-0.204524	-0.596909	-0.205213	-0.366451	-0.1974	-0.449984	-0.0832792	-0.40475	-0.129422
X70_T113.CEL	-0.157257	-0.377931	-0.395305	-0.221637	-0.638589	-0.235562	-0.295179	-0.347588	0.326556	-0.452915	-0.397858	-0.298885	-0.641353	-0.555704	-0.579981	-0.356733	-0.583244	-0.595752	-0.569324	-0.385009	-0.691146	-0.452229	-0.564054	-0.514172	-0.664022	-0.593306	-0.136153	-0.520943	-0.289467	-0.476723	-0.270576	-0.313446	-0.617727	-0.426853	-0.611835	-0.510735	-0.480307	-0.317782	-0.534164	-0.42774	-0.62016	-0.339	-0.488116	-0.517961	-0.529091	-0.372702	-0.628487	-0.542231	-0.606231
X70_X.153_638777.T_plate2NHSII.CEL	1.52221	1.06621	0.916998	0.846791	0.567809	0.470051	2.12143	0.71578	0.73728	0.629107	-0.131835	0.0676868	0.920363	0.394987	1.60655	-0.267061	1.01549	0.821277	0.803782	-0.12905	0.965513	0.528747	0.673837	0.145123	0.967147	0.873351	-0.642671	0.913851	-0.303946	0.800605	-0.216629	-0.0390833	0.814612	-0.248524	0.771805	-0.231886	0.309741	0.41178	0.880328	1.02102	0.534259	0.000553528	1.11014	1.27757	0.159188	-0.0238732	1.49109	0.785077	0.508136
X70_X.327_412782.T_NHSIIplate4.CEL	0.478104	-0.100939	-0.1447	-0.0454809	-0.427989	-0.265966	-0.488212	-0.417217	-0.0666723	-0.354304	0.0666517	-0.0234658	-0.272005	-0.0183382	-0.109546	0.237666	-0.408759	-0.0441689	-0.356843	0.0171913	-0.335524	-0.106122	-0.287545	0.155344	-0.348803	-0.0155762	-0.165979	-0.0467243	-0.0531108	-0.0636955	-0.0630164	-0.218002	-0.043037	-0.0492591	-0.0759827	-0.0318085	-0.265351	-0.216091	0.0419458	-0.322197	0.336855	-0.241095	-0.0495551	-0.413471	0.30419	-0.189237	-0.269839	-0.36997	0.333809
X70_X.417_525484.T_NHSIIplate5.CEL	-0.0441963	-0.0165364	0.0218511	0.107606	-0.011848	0.281251	0.0762169	-0.131001	-0.339182	-0.0431732	-0.0905214	-0.237099	-0.205028	-0.0683349	-0.162842	-0.159181	-0.134003	-0.00384169	-0.120482	-0.183889	-0.175333	-0.0464757	-0.132399	0.0191389	-0.237145	-0.0422583	-0.230559	-0.0689422	-0.144647	-0.0450583	-0.230559	-0.195291	-0.0572392	-0.0691413	-0.100127	-0.17289	-0.240548	-0.154795	-0.170498	-0.118382	-0.205227	-0.125324	-0.16621	-0.119668	-0.0960661	-0.11649	-0.148766	-0.191674	0.0186589
X71_173_plate2.CEL	-0.400726	-0.445425	-0.30144	-0.296697	0.0131402	-0.112022	-0.756767	-0.29222	0.261305	-0.323831	0.136005	0.0714029	-0.217706	0.0242103	-0.430289	0.269511	-0.414844	-0.150654	-0.414015	0.0869124	-0.317961	-0.057036	-0.327673	0.15103	-0.424986	0.054316	0.0167494	-0.0297401	0.0297238	0.0598968	0.0167494	-0.0219752	-0.109817	0.0460389	-0.0766268	0.131112	-0.102372	-0.0589303	-0.30095	-0.255728	0.102431	-0.119035	-0.298424	-0.331162	0.037974	-0.0406252	-0.417814	-0.391836	0.0556222
X71_279_FFPE_PLATE3.CEL	1.23792	-0.344061	-0.287148	0.0709618	-0.286117	-0.121368	-0.350506	-0.273434	-0.279014	0.0180328	-0.12369	-0.0604834	0.0575298	-0.0797585	0.0541784	-0.0382651	-0.0168156	-0.0723484	-0.068956	-0.104406	0.0558415	-0.031671	-0.107128	-0.131985	0.0364923	-0.18466	0.170884	-0.148589	0.0710851	-0.140086	0.0979818	0.0476365	0.0122066	-0.00655204	-0.00273604	-0.121011	0.0476365	0.0783348	-0.106188	-0.0141539	-0.118285	0.0796406	-0.182335	-0.0239331	-0.146866	0.204579	-0.0560415	-0.112156	-0.178765
X71_371_PLATE4.CEL	-0.101672	-0.280368	-0.343182	-0.259602	0.127899	-0.0378935	-0.458766	-0.211234	0.464366	-0.306836	0.144629	-0.00298128	-0.138982	-0.062402	-0.361166	0.18122	-0.259454	-0.0727952	-0.0575298	-0.063214	-0.127748	0.0235346	-0.0219059	-0.00567412	-0.119894	-0.126666	-0.0716645	-0.0710367	-0.097488	-0.0196146	-0.0680573	0.0547755	-0.0729255	0.0844072	-0.0825092	0.0225612	-0.12843	-0.0258066	-0.354183	-0.192913	-0.0644002	-0.0741125	-0.181585	-0.181497	0.0835134	-0.174307	-0.218082	-0.284828	-0.0966649
X71_681.CEL	-0.319003	-0.524921	-0.368079	-0.291112	-0.35565	-0.207918	-0.462509	-0.533717	-0.280458	-0.304125	-0.132596	-0.185909	-0.174196	-0.0189558	-0.302692	0.0515052	-0.210917	-0.0218055	-0.322603	-0.0357251	-0.251474	-0.102312	-0.270557	0.0286832	-0.356465	0.0772767	-0.2034	-0.138064	-0.230119	0.0428591	-0.233033	-0.0660964	-0.0819206	-0.0939044	-0.115379	-0.173433	-0.158708	-0.115771	-0.140072	-0.252711	0.115406	-0.18508	-0.0989958	-0.254645	0.194887	-0.0323068	-0.0679414	-0.150493	0.186717
X71_941_plate9.CEL	-0.26292	1.36	0.991871	0.263646	0.244401	0.142253	1.37619	1.33137	-0.769687	0.447101	-0.240844	-0.2631	0.45566	0.0694921	1.00586	-0.19186	0.563655	0.278262	0.381161	-0.342278	0.511243	0.111204	0.390736	-0.164429	0.47015	0.2323	-0.501679	0.301759	-0.360788	0.133236	-0.164435	-0.110843	0.611911	-0.359609	0.8036	-0.0982645	0.102063	-0.00390322	0.655572	0.293646	0.328758	0.0789122	0.383893	0.568864	0.154977	-0.154168	0.827107	0.472929	0.327555
X71_M165.CEL	-0.285634	-0.247786	-0.123015	0.388609	-0.153876	-0.0390716	-0.428129	0.05074	1.74104	-0.225148	0.203057	0.377483	-0.450084	-0.155412	-0.359219	0.375686	-0.38812	-0.134515	-0.24733	0.366836	-0.403741	0.0862733	-0.255381	0.509887	-0.382016	-0.162904	0.461139	-0.207925	0.378037	-0.00294002	0.306212	0.14554	-0.266232	0.207156	-0.255592	0.0330517	0.20703	-0.492732	-0.392389	-0.461054	-0.260799	0.0640948	-0.379748	-0.629627	-0.108714	0.00358812	-0.445573	-0.505627	-0.260799
X71_M397.CEL	0.0962727	-0.278519	-0.230638	-0.25362	-0.186112	-0.212946	0.128176	-0.118906	0.284542	-0.153467	-0.150701	-0.15087	-0.105875	-0.133408	-0.157497	-0.202986	-0.221586	-0.225641	-0.223924	-0.140142	-0.170527	-0.200898	-0.233342	-0.201128	-0.225034	-0.225744	-0.192008	-0.257792	-0.243487	-0.185479	-0.210453	-0.201984	-0.159391	-0.16475	-0.194162	-0.130249	-0.255884	-0.189287	-0.143479	-0.207111	-0.119867	-0.20679	-0.152602	-0.156907	-0.0988708	-0.201672	-0.202944	-0.138061	-0.11267
X71_T114.CEL	0.477406	0.0218023	0.145142	0.293171	-0.0222121	0.0616258	0.18945	0.020978	-0.140285	0.140587	-0.127672	-0.034664	-0.0193401	-0.0920638	0.015207	-0.154275	-0.00517213	-0.182006	0.0450569	-0.0648939	-0.0432117	-0.100552	0.0114935	-0.227651	0.116503	-0.167415	0.154792	-0.13841	0.12503	-0.141842	0.190165	-0.0667996	-0.0754241	-0.0632387	-0.0751026	-0.0221087	-0.0352953	0.0386216	-0.0495004	0.0376956	-0.126479	0.0729918	-0.0454827	0.116522	-0.159808	-0.000939136	-0.0712905	0.0988432	-0.090003
X71_X.241_613430.T_NHSIIplate3.CEL	-0.255961	-0.0826551	-0.0714923	-0.375295	-0.37902	-0.271858	-0.613982	-0.0812211	-0.73617	-0.0394943	0.211002	0.134798	0.184658	0.218037	0.136725	0.106494	0.0276112	0.188449	0.153225	0.12402	0.123986	0.10121	0.138261	0.120661	0.168917	0.226184	-0.0921422	0.300967	-0.0569686	0.204312	-0.0979016	0.00498585	0.215399	0.0937339	0.182412	0.138539	0.11644	0.174502	0.218384	0.0782096	0.401123	0.0782096	0.213683	0.10259	0.262986	-0.0925569	0.255546	0.0727446	0.305236
X72_1049.CEL	-0.176803	-0.0195248	0.0504721	0.0201033	-0.0387754	-0.0482072	1.00631	-0.053324	-0.172739	-0.0642377	-0.392923	-0.28208	-0.0348433	-0.227241	-0.122643	-0.372526	0.182286	-0.112431	0.135254	-0.354537	-0.0558152	-0.095643	0.00186031	-0.326238	0.220453	-0.206605	-0.192072	-0.167502	-0.116103	-0.369057	-0.141903	-0.231597	-0.138508	-0.140901	-0.270882	-0.324278	-0.149802	-0.144834	-0.256524	0.073795	-0.289711	-0.213083	-0.0593967	0.249185	-0.334515	-0.125629	-0.133596	0.065139	-0.238184
X72_106_FFPE_PLATE1.CEL	0.189663	-0.412727	-0.312266	-0.0215803	0.07117	0.189663	-0.151533	-0.229489	-0.146334	-0.18543	-0.0777433	-0.14962	-0.177418	-0.190642	-0.126979	-0.0276698	-0.190702	-0.0745257	-0.286363	-0.151903	-0.186849	-0.101579	-0.180612	-0.0690539	-0.351474	-0.22482	-0.0117381	-0.202084	-0.0327292	-0.258868	-0.0391716	-0.250379	-0.15763	-0.246246	-0.174429	-0.0116135	-0.2167	-0.380606	-0.151265	-0.205957	-0.142861	-0.330236	-0.313643	-0.326232	-0.327604	-0.19556	-0.302087	-0.16669	-0.107899
X72_497_plate5.CEL	-0.652538	-0.493873	-0.521092	-0.565735	-0.267151	-0.550383	-0.792645	-0.268665	-0.680804	-0.227568	-0.090178	-0.249623	-0.297072	-0.167052	-0.243204	-0.0773294	-0.303577	-0.10491	-0.204355	-0.165608	-0.261298	-0.211	-0.189732	-0.11831	-0.210937	-0.158131	-0.328794	-0.211	-0.34607	-0.203482	-0.352165	-0.158513	-0.209805	-0.0816943	-0.269113	-0.140955	-0.0887497	-0.244549	-0.28481	-0.293819	-0.188731	-0.152172	-0.274422	-0.13957	-0.0875472	-0.0636544	-0.165368	-0.15774	0.00144545
X72_799.CEL	1.07451	0.145753	0.132998	0.231745	0.402229	0.301293	0.356243	0.0810936	0.124264	-0.0586294	0.323803	0.221064	0.193222	0.224019	-0.102863	0.310681	-0.00164902	0.17731	0.107437	0.22571	0.122867	0.170369	0.244647	0.414728	0.10737	0.494883	0.0258253	0.382656	0.112015	0.414236	0.133855	0.0834219	0.332372	0.185572	0.280172	0.0370906	0.212869	0.305325	0.0714076	0.216915	0.263436	0.0987836	0.133368	0.135075	0.374555	0.134303	0.181856	0.0948833	0.288474
X72_F12_211905.T_plate6_3.CEL	0.556598	-0.527016	-0.505802	-0.0720378	0.0588501	0.168767	-0.262166	-0.263811	1.08774	-0.485531	0.173906	-0.0246729	-0.67558	-0.443821	-0.554749	0.186916	-0.614765	-0.425978	-0.796125	-0.0507686	-0.67558	-0.327454	-0.585785	-0.00941212	-0.753161	-0.348169	0.199274	-0.533806	0.124335	-0.278641	0.0874735	0.0277131	-0.644922	0.0462623	-0.609274	-0.00650967	-0.344875	-0.240919	-0.629161	-0.586404	-0.501507	-0.563747	-0.690864	-0.858066	-0.350296	-0.313682	-0.746321	-0.711195	-0.447515
X72_T115.CEL	0.174614	-0.148236	-0.0711267	0.14046	0.133677	0.192326	0.0669161	-0.132054	-0.0251593	0.125958	-0.131762	-0.104945	-0.0201893	-0.0293966	-0.0986038	-0.113056	0.060943	-0.0610644	-0.00414215	-0.0765722	-0.054424	-0.05858	-0.0183509	-0.0853072	-0.0633922	-0.0557365	0.123719	-0.0794048	0.0845592	-0.056443	0.0897849	-0.0816485	-0.0383148	-0.0862376	-0.020699	-0.0460429	0.000457076	0.12794	-0.0964486	0.146851	-0.15485	0.0839901	-0.148411	0.0884141	-0.141051	0.0170674	-0.112232	0.0742226	-0.211984
X72_X.155_646257.T_plate2NHSII.CEL	-0.229818	0.0522832	-0.272482	-0.594225	-0.594225	-0.642712	-0.537942	0.250531	-1.24828	0.955777	-0.404851	-0.124548	0.265142	0.192588	1.3774	-0.572528	0.939742	0.566063	0.620394	0.0845018	0.659102	0.0261569	0.221737	-0.252331	1.00806	0.206244	-0.707263	0.352175	-0.55987	0.024662	-0.540197	0.0014427	0.360914	-0.272843	0.305962	-0.43544	0.100044	0.177153	0.79032	0.684867	0.198517	0.100044	1.03659	0.986193	0.0845547	-0.187229	1.22162	0.833627	0.274561
X73_1050.CEL	0.269435	0.0819791	0.112406	0.148973	0.0773693	0.178644	0.156561	-0.122719	1.69037	-0.293312	-0.0087723	0.0585662	-0.233581	-0.0242343	-0.355865	0.204525	-0.370305	-0.0498523	-0.317596	-0.0134956	-0.345975	-0.038636	-0.249621	0.227613	-0.377211	0.113243	-0.0648834	-0.00807032	0.0186814	0.120133	-0.150646	-0.124612	-0.191445	-0.0757696	-0.142959	-0.0333735	-0.143142	-0.151077	-0.340987	-0.202102	-0.0557111	-0.079103	-0.302965	-0.228535	0.0520116	-0.0355199	-0.327548	-0.237124	0.00394612
X73_114_FFPE_PLATE1.CEL	-0.293547	0.503969	0.23781	0.0619164	0.00439762	-0.19818	0.431037	0.0181715	0.0195288	0.115211	-0.507573	-0.444532	-0.129533	-0.29427	0.606179	-0.239661	0.149492	-0.175763	-0.251215	-0.385953	0.0805389	-0.156349	-0.232849	-0.450155	0.0529751	-0.401573	-0.146487	-0.49028	-0.195455	-0.488431	-0.0931597	-0.313332	-0.238037	-0.320399	-0.350946	-0.211895	-0.175098	-0.387683	-0.030506	-0.127435	-0.146387	-0.188317	-0.220882	-0.210868	-0.206605	-0.126718	0.0582691	-0.13493	-0.210438
X73_281_FFPE_PLATE3.CEL	0.0117626	-0.424742	-0.510825	-0.291152	-0.676943	-0.364651	-0.218098	-0.0133193	0.267519	-0.0663289	-0.112629	-0.157373	-0.151009	-0.404539	-0.141574	0.00183421	-0.107099	-0.340176	-0.372947	-0.23989	-0.119568	-0.178634	-0.462697	-0.288672	-0.163501	-0.34824	-0.149459	-0.428003	-0.186976	-0.359797	-0.17968	-0.0581397	-0.311604	-0.109282	-0.357776	0.024042	-0.165227	-0.275051	-0.094706	-0.244336	-0.233919	-0.244286	-0.137801	-0.336745	-0.247825	-0.118775	-0.166265	-0.352725	-0.183514
X73_373_PLATE4.CEL	0.00194835	-0.155457	-0.146615	-0.023097	0.0289912	-0.110761	-0.181261	-0.166072	1.03378	-0.41492	-0.0572649	-0.109884	-0.50013	-0.241048	-0.460205	0.164413	-0.434569	-0.106915	-0.460223	-0.139184	-0.439229	-0.138595	-0.399382	0.134274	-0.552143	-0.179073	0.0397002	-0.288085	0.0350142	-0.135891	-0.00853235	-0.0191822	-0.280891	-0.0674732	-0.275534	-0.0286096	-0.0833427	-0.281144	-0.324493	-0.352808	-0.166975	-0.294657	-0.412957	-0.53547	0.036117	0.00327863	-0.424178	-0.420433	-0.130941
X73_683.CEL	-0.379921	-0.168593	-0.217402	-0.210095	-0.196956	-0.223148	-0.568295	-0.279672	-0.154492	-0.0999642	0.0511441	-0.0489847	-0.0303223	0.0637231	-0.159845	0.0548379	-0.0681018	-0.0224078	-0.141266	-0.0535075	-0.0736549	0.0511441	-0.070114	0.0880464	-0.0822613	0.0511827	-0.263868	-0.0108542	-0.237544	0.0273877	-0.187442	-0.0165006	-0.0323711	-0.0593623	-0.0545865	-0.0915107	-0.112289	0.0611621	-0.124109	0.00517821	-0.0257116	-0.0358648	-0.0575882	0.127803	-0.0283463	-0.0867384	-0.00595712	0.134499	-0.068756
X73_M167.CEL	-0.119486	-0.145414	-0.0117285	0.159642	0.446391	0.224786	-0.310858	-0.160218	1.20307	-0.256209	0.370788	0.483363	-0.317248	0.0876778	-0.434811	0.524521	-0.256105	-0.026824	-0.356656	0.512097	-0.307855	0.199712	-0.327161	0.565081	-0.441322	-0.111465	0.519759	-0.182419	0.513688	0.0356411	0.46736	0.288704	-0.238857	0.284818	-0.165831	0.236405	0.446323	-0.0972675	-0.332969	-0.262234	-0.164663	0.228479	-0.261661	-0.617239	-0.246172	0.150335	-0.292889	-0.391584	-0.135298
X73_M195.CEL	-0.608397	-0.252794	-0.380051	-0.63102	-0.815878	-0.754204	-0.340055	-0.466637	-0.416467	-0.0249195	-0.768082	-0.58657	-0.187051	-0.594649	0.447288	-0.860728	0.109763	-0.565039	-0.188895	-0.729743	-0.0332361	-0.557027	-0.202719	-0.805853	0.137754	-0.574295	-0.532461	-0.57582	-0.522098	-0.570907	-0.503716	-0.610229	-0.294891	-0.619162	-0.415618	-0.603645	-0.453189	-0.49064	-0.0489107	-0.111119	-0.372881	-0.407172	0.0192592	-0.00559255	-0.655613	-0.496609	0.0493034	-0.264694	-0.581722
X73_X.243_688271.T_NHSIIplate3.CEL	-0.144586	0.744866	0.54812	0.309057	0.490947	0.476405	1.11628	0.477259	-0.181346	0.126236	-0.0558681	-0.00994366	0.225568	0.0978932	0.100581	-0.190705	0.329631	0.064371	0.274647	-0.0483659	0.239094	0.126416	0.284624	-0.0674024	0.292431	0.291888	-0.0920278	0.383517	-0.0270383	0.239065	0.106994	-0.0104152	0.169153	-0.0096027	0.195275	0.0396431	0.136076	0.181689	0.0992334	0.226667	0.124869	0.101233	0.337812	0.396966	0.0744759	0.215694	0.310047	0.292875	0.218491
X73_X.69_569093.T_plate1NHSII.CEL	0.0815178	-0.140906	-0.143728	-0.345718	0.102542	-0.200682	-0.171745	-0.121989	-0.279852	-0.145305	-0.00768652	0.0536614	0.12971	0.190886	-0.156741	0.0731531	-0.160704	0.253542	0.00859545	0.096942	0.0274775	0.0909245	0.0515444	0.2686	-0.0204406	0.277795	-0.186853	0.168633	-0.134408	0.134962	-0.106381	-0.0104202	0.0758492	0.0671084	0.081995	-0.056357	-0.0328728	0.0469124	-0.0266897	0.0173125	0.197734	0.0993068	0.134585	0.0322932	0.206974	-0.00884417	0.0649439	0.00993601	0.336703
X74_1051.CEL	-0.425488	-0.352136	-0.379518	-0.326922	-0.376159	-0.326922	-0.35154	-0.311776	0.287951	-0.300519	0.0545404	0.0554889	-0.119553	-0.0374292	-0.340603	0.0903301	-0.299749	-0.122241	-0.213814	0.163278	-0.248354	-0.171994	-0.182819	0.0842624	-0.238873	-0.0386585	-0.129998	-0.00182621	-0.000121187	0.0210094	-0.108039	-0.0402353	-0.17836	-0.000121187	-0.194231	-0.100208	-0.151522	-0.10511	-0.247933	-0.133303	-0.077728	-0.0515443	-0.148211	-0.14679	0.0688585	-0.0712441	-0.271456	-0.20032	0.11009
X74_112_FFPE_PLATE1.CEL	-0.466098	-0.739797	-0.71877	-0.540087	-0.476462	-0.55177	-0.829602	-0.485549	0.22113	-0.350352	-0.0867282	-0.27419	-0.378237	-0.149646	-0.186428	0.0730583	-0.292794	-0.305592	-0.358689	-0.188557	-0.284721	-0.122516	-0.374288	-0.132188	-0.344828	-0.344064	-0.205702	-0.377559	-0.187719	-0.324873	-0.28823	-0.09448	-0.527243	-0.325122	-0.467744	-0.077648	-0.231322	-0.236247	-0.193851	-0.400362	-0.262403	-0.223801	-0.304528	-0.346577	-0.138728	-0.077031	-0.270611	-0.345946	-0.175423
X74_499_plate5.CEL	-0.0891873	-0.544725	-0.553394	-0.141932	-0.630088	-0.372087	-0.671931	-0.457192	0.660814	-0.635714	-0.301684	-0.0809277	-0.855427	-0.63956	-0.794333	-0.0640372	-0.789077	-0.581387	-0.847848	-0.210069	-0.905542	-0.358775	-0.798864	-0.340051	-0.893903	-0.901929	-0.00373418	-0.885734	-0.12022	-0.724865	-0.0548855	-0.149753	-0.966177	-0.163778	-0.973814	-0.23509	-0.380069	-0.64628	-0.765721	-0.673092	-0.742219	-0.59287	-0.867656	-0.876322	-0.666699	-0.380558	-1.00758	-0.722101	-0.683415
X74_591_214628.T_plate_6.CEL	0.255226	-0.172133	-0.226668	-0.145008	-0.212492	-0.212492	-0.619161	-0.283527	-0.169131	-0.323594	0.0269982	0.0510426	-0.288849	0.0639278	-0.48197	-0.0227986	-0.351145	-0.156112	-0.26459	0.00955872	-0.274549	-0.15361	-0.191838	-0.0377803	-0.256345	-0.20166	-0.0642585	-0.164745	-0.173133	-0.123326	-0.078689	-0.0615802	-0.302847	-0.0529077	-0.299375	-0.0584802	-0.173695	-0.168167	-0.35917	-0.280483	-0.168261	-0.159281	-0.265417	-0.383153	0.00642097	-0.0954391	-0.270966	-0.233371	-0.130085
X74_M203.CEL	-0.596208	-0.492279	-0.45501	-0.519757	-0.592578	-0.541557	-0.588556	-0.411596	-0.275968	-0.369555	-0.359779	-0.386835	-0.395518	-0.393698	-0.359406	-0.364369	-0.337272	-0.451313	-0.348898	-0.372143	-0.396653	-0.369737	-0.354633	-0.381908	-0.321227	-0.452382	-0.361623	-0.373685	-0.41918	-0.365109	-0.29894	-0.374917	-0.463691	-0.337866	-0.482834	-0.448408	-0.334107	-0.256517	-0.407601	-0.335894	-0.366685	-0.318988	-0.315198	-0.307738	-0.308442	-0.348313	-0.334962	-0.348904	-0.380125
X74_T117.CEL	0.506288	0.185645	0.270064	-0.244064	-0.506578	-0.211871	0.440988	-0.203437	-0.62853	0.0654786	-0.668676	-0.290934	0.147705	-0.303752	0.344278	-0.678556	0.333125	-0.341232	0.303035	-0.528145	0.209559	-0.367161	0.21174	-0.594274	0.334975	-0.283022	-0.311818	-0.232851	-0.304166	-0.429528	-0.212603	-0.351802	-0.0804603	-0.478615	-0.0105124	-0.458361	-0.0357131	-0.0120044	0.0815576	0.250647	-0.4082	-0.218179	0.0933871	0.277677	-0.467818	-0.255654	0.250931	0.139146	-0.420827
X74_X.331_738316.T_NHSIIplate4.CEL	-0.132308	-0.147691	-0.153257	-0.00378361	0.121637	0.356233	-0.348326	-0.0969574	0.103794	-0.468922	0.322637	-0.0570822	-0.209737	0.160905	-0.518488	0.373727	-0.510767	-0.0750414	-0.352648	0.0593159	-0.274664	-0.106369	-0.1203	0.275474	-0.56023	0.237456	-0.213752	0.0455707	-0.104547	0.189027	-0.160014	-0.0884075	-0.0644858	-0.0494357	-0.0840531	0.0719073	-0.128618	-0.16773	-0.305891	-0.329689	0.167727	-0.155947	-0.285691	-0.466664	0.322564	-0.071049	-0.376791	-0.325602	0.229367
X74_X.421_651209.T_NHSIIplate5.CEL	-0.602043	-0.0921742	0.0477355	-0.388673	-0.342748	-0.212704	0.17495	0.234514	0.132017	0.220195	-0.452609	-0.0382439	0.140954	-0.072476	0.403013	-0.316134	0.416411	-0.00923732	0.394028	-0.169417	0.292411	-0.199383	0.233748	-0.409038	0.365479	-0.351683	-0.0656344	-0.206718	-0.0946346	-0.34244	0.010777	-0.0142915	0.0690046	-0.0657522	0.0033228	0.0116176	-0.0650935	0.119922	0.243836	0.40389	-0.243269	0.0326727	0.22786	0.366457	-0.19661	-0.0428119	0.267797	0.278339	-0.0356323
X75_1052.CEL	-0.0330564	-0.31791	-0.502615	-0.0825404	-0.552059	-0.244612	-0.570692	-0.504618	-0.17704	-0.525616	-0.000936469	-0.13987	-0.360298	-0.18414	-0.570823	0.0350398	-0.49359	-0.262219	-0.446534	-0.139918	-0.442832	-0.154324	-0.39716	-0.0506941	-0.519705	-0.333827	-0.0889095	-0.342549	-0.0312709	-0.167796	-0.0797282	-0.0550528	-0.499998	-0.0455178	-0.418696	-0.207835	-0.270353	-0.232114	-0.483528	-0.322896	-0.264611	-0.19169	-0.454682	-0.42024	-0.141151	-0.124964	-0.600488	-0.331818	-0.118655
X75_177_plate2.CEL	0.325823	0.189149	0.157755	-0.0656354	0.175015	-0.00233864	-0.0951499	0.031474	-0.815375	0.0883871	0.153492	0.226201	0.340722	0.382092	0.300642	0.136634	0.156576	0.0883524	0.238724	0.2404	0.260267	0.116017	0.331738	0.265287	0.247628	0.343517	-0.422698	0.116017	-0.103667	0.17181	-0.270139	-0.0908528	0.331112	-0.0854193	0.413705	0.0456045	0.171562	0.293672	0.119045	0.343225	0.250481	0.176779	0.331112	0.305967	0.302171	0.114949	0.310041	0.275938	0.329996
X75_283_FFPE_PLATE3.CEL	0.382528	0.622166	0.286541	0.382528	0.146064	0.103986	0.186176	-0.0576159	0.427583	-0.0441897	-0.233579	-0.0917011	-0.27554	-0.27247	-0.132905	-0.102384	-0.104468	-0.331797	-0.179819	-0.175134	-0.233457	-0.243214	-0.304255	-0.256775	-0.157113	-0.339652	-0.0933305	-0.389955	-0.0787902	-0.417796	0.00652376	-0.169571	-0.311196	-0.219033	-0.309807	-0.273963	-0.103873	-0.204856	-0.103936	-0.145133	-0.419899	-0.0307113	-0.249074	-0.155673	-0.511254	-0.0738147	-0.245343	-0.199632	-0.419982
X75_375_PLATE4.CEL	-0.470103	-0.183888	-0.226741	-0.231831	0.145729	-0.031314	-0.402676	-0.321966	-0.381705	-0.458896	-0.192087	-0.078404	-0.305681	-0.117208	-0.2876	0.087752	-0.417596	-0.159178	-0.38076	0.0715802	-0.241732	-0.126908	-0.314776	-0.0329028	-0.430004	-0.185896	-0.154792	-0.311122	-0.244553	-0.164411	-0.233987	-0.182735	-0.199683	-0.213819	-0.245245	-0.175134	-0.17898	-0.404972	-0.324627	-0.409337	-0.13172	-0.368753	-0.346383	-0.464676	-0.0762455	-0.148657	-0.342246	-0.377838	-0.0719579
X75_685.CEL	-0.21874	-0.298972	-0.287517	-0.275157	-0.553314	-0.21156	-0.321652	-0.292499	-0.275157	-0.229533	-0.127418	0.00901604	-0.238525	-0.101055	-0.37168	-0.147279	-0.135818	-0.147662	-0.0742915	-0.0836361	-0.235889	-0.155775	-0.129024	-0.125119	-0.147824	-0.292839	-0.236079	-0.340634	-0.30063	-0.281309	-0.256465	-0.087293	-0.326814	-0.0828207	-0.280869	-0.143969	-0.189661	-0.172653	-0.253247	-0.189661	-0.252177	-0.0453525	-0.173738	-0.073137	-0.16993	-0.089922	-0.188656	-0.138092	-0.18911
X75_945.CEL	0.269611	-0.137541	-0.231536	0.107837	-0.20811	-0.237198	-0.0456227	-0.467355	0.861193	-0.540959	0.115533	-0.0987646	-0.509129	-0.313247	-0.648991	0.20227	-0.501379	-0.354459	-0.731867	-0.0897643	-0.456236	-0.249553	-0.622879	-0.0580187	-0.601386	-0.282914	-0.0391192	-0.348262	-0.0385306	-0.237293	-0.109504	-0.240902	-0.474685	-0.27843	-0.479546	-0.0626019	-0.343853	-0.291106	-0.501642	-0.576269	-0.276415	-0.377473	-0.579466	-0.698726	-0.106013	-0.167724	-0.69324	-0.671423	-0.211326
X75_M211.CEL	-0.443139	-0.451961	-0.457491	-0.462312	-0.31933	-0.452669	-0.535349	-0.253856	-0.627352	-0.22866	-0.333743	-0.288612	-0.184963	-0.330489	-0.306451	-0.276813	-0.154407	-0.289041	-0.155386	-0.27568	-0.261329	-0.249853	-0.164776	-0.456793	-0.160019	-0.286012	-0.258144	-0.295195	-0.29179	-0.307089	-0.248491	-0.250543	-0.395184	-0.241338	-0.433945	-0.330977	-0.2906	-0.115664	-0.313937	-0.157166	-0.303066	-0.242527	-0.226128	-0.095092	-0.27538	-0.295999	-0.286827	-0.170757	-0.316846
X75_X.245_664666.T_NHSIIplate3.CEL	-1.23405	0.29262	0.355843	-0.188778	-0.388735	-0.249459	0.157663	0.445666	-0.261988	0.643933	-0.219514	-0.259391	0.96597	0.0185632	0.767371	-0.452856	0.708987	0.256501	1.17122	-0.252353	0.936759	0.12903	0.991028	-0.176316	1.12484	0.228489	-0.320724	0.420688	-0.052481	0.106719	0.116064	0.365669	0.692317	0.238746	0.693823	-0.198503	0.302555	0.638207	0.753599	0.864173	0.393468	0.556531	1.03291	1.15852	0.243907	0.350416	1.0856	0.802534	0.383164
X76_1053.CEL	-0.0635973	-0.234823	-0.102837	0.0118744	0.11559	-0.0576241	-0.445006	-0.325956	0.268976	-0.358133	0.210507	0.00980802	-0.1525	0.0219431	-0.532509	0.339786	-0.403265	-0.0398445	-0.239637	0.0908053	-0.346327	-0.0868531	-0.134496	0.243132	-0.405905	0.211972	-0.0656107	0.16316	-0.0010134	0.18807	-0.0893903	-0.0476951	-0.0444611	0.0284424	-0.0182593	-0.014727	-0.0734605	-0.0343685	-0.233747	-0.257733	0.0527252	-0.0541563	-0.227048	-0.300794	0.0910584	-0.0321929	-0.325359	-0.343328	0.0633227
X76_501_plate5_2.CEL	-0.109369	-0.456209	-0.42729	-0.465488	-0.346432	-0.331252	-0.396126	-0.280578	0.0634449	0.0359299	-0.582714	-0.0987143	-0.232377	-0.522522	-0.100358	-0.412799	0.0737607	-0.289474	-0.0993056	-0.221566	-0.182138	-0.224952	-0.216424	-0.668669	-0.118464	-0.583036	0.088562	-0.568604	-0.0541193	-0.545056	0.135412	-0.0793995	-0.582332	-0.23653	-0.530541	-0.332323	-0.198045	-0.213601	-0.207916	0.030745	-0.735856	-0.113142	-0.273118	-0.121842	-0.674984	0.0713417	-0.169994	0.0186832	-0.524468
X76_593_216694.T_plate_6.CEL	-0.260102	0.282351	0.124844	-0.169321	0.465053	-0.0322065	0.699411	0.0585891	-0.142238	-0.246531	0.0180596	-0.112638	-0.172772	-0.049935	-0.153891	0.106504	-0.196233	0.0226604	-0.318306	0.155306	-0.254744	0.0576711	-0.280435	0.205175	-0.261894	-0.018303	-0.180382	0.0910062	-0.10011	0.02052	-0.207593	-0.0482091	-0.05192	0.0132	-0.101934	0.00855646	-0.11402	-0.101424	-0.124062	-0.14291	0.0717608	-0.161702	-0.18933	-0.230913	0.163594	-0.159471	-0.0936352	-0.229397	0.248946
X76_M219.CEL	0.458671	0.173627	0.026946	0.0747462	-0.166386	-0.0158783	0.397759	0.048829	0.227085	0.0657962	-0.171092	-0.168715	-0.176526	-0.224872	0.165104	-0.0656078	-0.00705497	-0.122507	-0.169144	-0.128585	-0.0864945	-0.130415	-0.197694	-0.21606	-0.154982	-0.245598	-0.0485096	-0.24387	-0.0533886	-0.177842	-0.00141274	-0.210418	-0.139247	-0.207617	-0.140019	-0.151364	-0.179366	-0.142209	0.0982156	-0.123188	-0.109154	-0.225565	-0.203536	-0.137823	-0.0688512	-0.196768	-0.119214	-0.152613	-0.166976
X76_T119.CEL	-0.0305761	-0.104798	-0.0197017	-0.0305761	-0.535023	-0.151581	-0.513877	-0.0302382	-0.166704	0.0217	-0.307252	-0.142587	-0.19166	-0.327608	-0.127444	-0.402741	-0.133803	-0.353656	0.0313615	-0.195775	-0.119697	-0.267799	-0.0714718	-0.411741	0.0203614	-0.326584	0.0297738	-0.311119	-0.0765133	-0.328108	-0.0744265	-0.156339	-0.213589	-0.189232	-0.252292	-0.144788	-0.156127	-0.147485	-0.0747707	-0.0373856	-0.288	-0.080783	-0.14321	-0.0569019	-0.375746	-0.0556697	-0.163686	0.0399876	-0.391208
X76_X.159_650039.T_plate2NHSII.CEL	-0.23456	-0.526403	-0.550576	-0.587694	-0.68298	-0.447855	-0.853892	-0.309323	-0.76188	-0.167635	-0.181877	-0.113452	-0.103303	-0.0634754	-0.0676137	-0.109586	-0.0822496	0.0130702	-0.08697	-0.109391	-0.0724999	-0.00953468	-0.105021	-0.116144	-0.0485023	-0.136854	-0.274278	-0.14457	-0.292	-0.177196	-0.23107	0.0054235	-0.16026	-0.163495	-0.149563	-0.16795	-0.153696	-0.17982	-0.190051	-0.169237	-0.0660598	-0.0537236	-0.111799	0.0288947	-0.076907	-0.223669	-0.0116169	0.0243048	-0.0933893
X76_X.333_745456.T_NHSIIplate4.CEL	1.12081	0.56666	0.747037	1.20238	1.22394	1.05478	2.67357	0.437975	1.10658	0.333965	0.117692	0.0416547	0.480734	0.260566	0.406602	-0.191776	0.402818	0.327477	0.506252	-0.120511	0.49457	0.191866	0.472993	0.0932733	0.494903	0.615583	-0.209095	0.508599	-0.0455542	0.537135	-0.121258	0.0161287	0.423582	-3.14e-05	0.441986	0.0367026	0.220497	0.271711	0.36707	0.498529	0.246675	0.210244	0.315644	0.613101	0.200935	-0.0162782	0.315202	0.52132	0.216893
X77_1054.CEL	-0.00754894	0.0178908	0.0577704	0.188577	-0.0884785	-0.02718	0.291132	-0.334642	0.324477	-0.519659	0.282359	0.134752	-0.523272	-0.188818	-0.706343	0.394546	-0.52543	-0.254412	-0.550488	0.256376	-0.523272	-0.141066	-0.396682	0.239083	-0.589731	-0.131598	0.0625636	-0.0405326	0.00702947	0.0394712	0.00277314	0.00667798	-0.426869	-0.0318926	-0.295326	0.0614968	-0.0379185	-0.260265	-0.558385	-0.438827	-0.0314429	-0.257883	-0.621099	-0.577709	0.0546259	-0.0264424	-0.616022	-0.635022	-0.001841
X77_179_plate2.CEL	-0.259164	-0.172446	-0.252645	0.0383588	0.214649	0.0821345	-0.176498	-0.30201	0.215942	-0.327343	0.266993	0.112078	-0.243533	0.00610381	-0.392101	0.390363	-0.432782	0.0841312	-0.335252	0.162806	-0.255254	0.102058	-0.278646	0.489222	-0.476216	0.300842	-0.149158	0.307705	-0.132477	0.290354	-0.157275	0.0267916	-0.0820618	-0.0638636	-0.084393	0.029912	-0.204279	-0.0324266	-0.252332	-0.245246	0.0743574	-0.087106	-0.315307	-0.230032	0.0986134	0.0363922	-0.26982	-0.226145	0.103106
X77_285_FFPE_PLATE3.CEL	0.948023	0.218832	0.368662	0.590408	0.486663	0.524237	1.58942	0.0710823	0.345644	0.21616	-0.411584	-0.158062	0.000371329	-0.269495	-0.0720117	-0.350118	-0.0403923	-0.440106	-0.130736	-0.275289	0.0545831	-0.119659	-0.253583	-0.385237	-0.0785528	-0.213445	0.0224157	-0.246407	0.117485	-0.237351	0.00564607	-0.0716811	-0.191786	-0.228499	-0.119876	-0.196561	-0.172786	-0.331929	0.0376851	-0.0615174	0.010226	-0.100789	-0.256211	-0.102557	-0.256625	-0.188108	-0.173839	-0.131726	-0.310947
X77_377_PLATE4.CEL	-0.128975	-0.611719	-0.559782	-0.516506	-0.40904	-0.445705	-0.627638	-0.31483	0.861487	-0.320959	0.146585	0.0580826	-0.175273	-0.147108	0.138543	0.0868824	-0.151641	-0.0409242	-0.341069	0.140028	-0.13193	-0.0789863	-0.279898	0.074539	-0.213448	0.0654873	-0.142073	-0.0167858	-0.0733725	-0.0265527	-0.0979414	-0.0113379	-0.0615415	-0.0658773	-0.145316	-0.0269016	-0.190236	-0.250592	-0.0273224	-0.245669	0.0370254	-0.161597	-0.031098	-0.213853	0.0676779	-0.19782	-0.0434995	-0.324235	0.0867348
X77_87_FFPE_PLATE1.CEL	0.0181547	-0.430588	-0.424451	-0.142572	0.35536	0.107442	-0.00879227	-0.248458	0.784995	-0.361215	0.252622	0.363547	-0.649277	0.0248406	-0.502964	0.378726	-0.57589	-0.235917	-0.658562	0.191184	-0.65955	-0.0839982	-0.656377	0.279442	-0.618845	-0.340613	0.514784	-0.344132	0.32481	-0.0901042	0.344847	0.127232	-0.472433	0.125801	-0.545509	0.0496425	0.0192333	-0.270121	-0.318876	-0.360363	-0.260887	-0.161169	-0.585646	-0.72019	-0.181286	-0.25834	-0.585646	-0.740317	-0.166149
X77_M171.CEL	1.12024	0.971935	0.877567	0.809022	0.823104	0.943607	2.28601	1.03387	-0.446578	0.395072	0.00414967	-0.175142	0.897837	0.56886	0.878593	-0.239502	0.8197	0.586041	0.745298	-0.237279	0.769387	0.382355	0.707765	0.1902	0.664354	0.84903	-0.553868	0.694038	-0.24708	0.710776	-0.471693	-0.0356632	0.947771	-0.0610726	0.996782	0.027593	0.155711	0.301901	0.748134	0.578305	0.552741	0.116847	0.737474	0.922057	0.387651	0.0946412	0.922149	0.696679	0.522416
X77_M227.CEL	-0.823713	-0.578531	-0.414362	-0.563606	-0.563606	-0.613967	-0.343619	-0.379067	-0.243115	-0.16161	-0.415038	-0.28907	-0.258697	-0.372758	-0.156274	-0.396657	-0.0919388	-0.480767	-0.200916	-0.266408	-0.238464	-0.337368	-0.302046	-0.511142	-0.15121	-0.425863	-0.284825	-0.426112	-0.383701	-0.431069	-0.267345	-0.327742	-0.403275	-0.390786	-0.412958	-0.33195	-0.358068	-0.296661	-0.242299	-0.307415	-0.376247	-0.238867	-0.283929	-0.0925943	-0.301247	-0.375245	-0.188768	-0.32321	-0.307487
X77_T120.CEL	-0.0888205	-0.171441	-0.139738	-0.0899471	-0.426714	-0.118815	-0.218149	-0.32931	-0.00641705	0.0156623	-0.225733	-0.146893	-0.287891	-0.197281	-0.167321	-0.203521	-0.0610015	-0.287509	-0.175907	-0.147986	-0.212294	-0.120523	-0.188881	-0.363519	-0.131039	-0.298734	0.0647391	-0.234179	-0.0818973	-0.217293	-0.000466691	-0.0766472	-0.340523	-0.219991	-0.335769	-0.216703	-0.123903	-0.0998224	-0.161531	-0.0736851	-0.303526	-0.126003	-0.146988	-0.14106	-0.291569	-0.087408	-0.185519	-0.0525379	-0.317396
X77_X.247_705387.T_NHSIIplate3.CEL	-0.158017	0.309585	0.577308	0.0227563	0.287477	0.287477	0.336722	0.726135	-0.358287	0.89428	-0.154562	0.0935554	1.04373	0.114927	1.01062	-0.534374	0.865623	0.520608	1.12572	-0.122203	0.9912	0.265941	0.985107	-0.070926	1.14358	0.724114	-0.139697	0.723685	0.0359766	0.471134	0.141212	0.085368	0.936434	0.0873934	0.803084	0.129527	0.425543	0.634534	0.881588	0.917836	0.359846	0.500251	1.0486	1.1399	0.186414	0.429742	1.18013	0.908425	0.279887
X78_1055.CEL	-0.128957	-0.480033	-0.468084	-0.0795617	-0.0614025	-0.0962732	-0.495513	-0.464004	0.895089	-0.432408	0.00152522	0.130342	-0.645409	-0.23372	-0.723505	0.300744	-0.70148	-0.29483	-0.760106	0.199278	-0.671685	-0.150273	-0.712283	0.034826	-0.766061	-0.329073	0.0286252	-0.380924	-0.133296	-0.180582	-0.159828	-0.166522	-0.589003	-0.056096	-0.57914	-0.079386	-0.232756	-0.363512	-0.577998	-0.496994	-0.51928	-0.311896	-0.725458	-0.829584	-0.274027	-0.223188	-0.797543	-0.715056	-0.291484
X78_503_plate5.CEL	0.00408469	-0.450915	-0.487231	-0.366871	-0.489469	-0.339722	-0.612046	-0.320746	0.329609	-0.231125	-0.385068	-0.202321	-0.489991	-0.402004	-0.318767	-0.162996	-0.34449	-0.324163	-0.454621	-0.113878	-0.491314	-0.258849	-0.508654	-0.320816	-0.406895	-0.44738	-0.108486	-0.483352	-0.318631	-0.388935	-0.166744	-0.196246	-0.43583	-0.267181	-0.403963	-0.334301	-0.222961	-0.444697	-0.280091	-0.393111	-0.372338	-0.339511	-0.391263	-0.394274	-0.382123	-0.238388	-0.397914	-0.342615	-0.376992
X78_595_219526.T_plate_6.CEL	-0.15986	-0.588575	-0.530301	-0.130808	0.344565	0.0375078	-0.383769	-0.442237	0.965649	-0.520087	-0.0221286	-0.0105573	-0.7401	-0.352016	-0.618362	0.233294	-0.730585	-0.443438	-0.843358	0.00434202	-0.731992	-0.232231	-0.772861	-0.0506365	-0.865324	-0.46329	0.113001	-0.418021	0.0903138	-0.395792	0.00751692	-0.145911	-0.6778	0.0263277	-0.57529	-0.0766162	-0.313316	-0.260202	-0.518167	-0.631436	-0.504349	-0.249032	-0.67107	-0.847476	-0.456589	-0.299365	-0.799848	-0.653566	-0.456589
X78_M235.CEL	-0.118424	-0.309136	-0.323699	-0.553659	-0.675396	-0.56947	-0.129724	-0.565288	-0.247215	-0.0359139	-0.411019	-0.163993	-0.294969	-0.295039	0.137435	-0.384554	-0.00557381	-0.330532	-0.265947	-0.282132	-0.214019	-0.312514	-0.263437	-0.482752	0.0033727	-0.409777	-0.336324	-0.355363	-0.38467	-0.422238	-0.321758	-0.390173	-0.217488	-0.421192	-0.292028	-0.369965	-0.354862	-0.372578	-0.0737108	-0.207863	-0.230176	-0.36009	-0.163912	-0.170689	-0.271978	-0.340462	0.0523969	-0.261238	-0.20897
X78_X.161_650542.T_plate2NHSII.CEL	0.856173	0.813328	0.770151	0.70258	0.576442	0.146932	0.758892	0.400106	-0.540649	0.843504	-0.262459	-0.0150499	0.683984	0.168825	0.94262	-0.253995	0.915244	0.208955	0.871366	-0.103316	0.693868	0.0518555	0.806052	-0.174058	0.970951	0.477053	-0.368925	0.435582	0.03222	0.314658	0.0565064	0.167184	0.710056	-0.00304586	0.788766	-0.152988	0.504413	0.562565	0.817693	0.821307	0.391381	0.207219	0.862903	0.880762	0.0974734	0.185037	1.15767	0.705065	0.347856
X79_1056.CEL	-0.352281	-0.20108	-0.210613	-0.254834	-0.314175	-0.210605	-0.482467	-0.132262	-0.0346221	-0.263501	0.158579	-0.0499489	-0.0113185	-0.0281981	-0.188356	0.198159	-0.18749	0.26375	-0.175091	0.0836284	-0.0929038	0.153186	-0.0986385	0.254835	-0.190884	0.16475	-0.21976	0.0946002	-0.0917528	0.126146	-0.164368	0.0489611	-0.058825	0.0584645	-0.0225248	0.0313057	-0.0763051	0.0212038	-0.167101	0.0177167	-0.0708842	-0.0224914	-0.13043	0.0516482	-0.0189397	0.0963596	-0.18226	0.0910769	0.0371118
X79_181_plate2.CEL	-0.461264	-0.300425	-0.413035	-0.340056	0.171145	-0.156416	-0.518675	-0.469036	-0.650194	-0.320715	0.157352	0.117413	-0.101562	0.0487687	-0.26121	0.35031	-0.282655	0.00978952	-0.200184	0.172073	-0.101354	0.0395107	-0.0820392	0.222356	-0.345392	0.153274	-0.107896	0.0812248	-0.0386621	0.274771	-0.107896	-0.0814352	0.0297504	0.0614291	0.00900616	0.0402909	0.00942316	0.0897071	-0.281781	-0.0366065	-0.0382451	-0.146106	-0.138003	-0.125081	0.168428	-0.0304023	-0.145144	-0.196402	0.0154793
X79_379_PLATE4.CEL	-0.0133957	-0.319133	-0.422707	0.100806	-0.037059	-0.0538451	-0.602754	-0.33461	0.291739	-0.420393	-0.0534676	0.00629304	-0.662612	-0.371845	-0.725061	0.0971008	-0.538881	-0.375861	-0.677999	0.135797	-0.557311	-0.193249	-0.669231	-0.060525	-0.727967	-0.464003	0.235832	-0.476965	0.0967751	-0.328983	-0.0809127	-0.256976	-0.579516	-0.134645	-0.572703	-0.130861	-0.30971	-0.463878	-0.599017	-0.550188	-0.361421	-0.316188	-0.574947	-0.793906	-0.0210961	-0.338509	-0.558576	-0.698074	-0.225582
X79_689.CEL	-0.632811	-0.533408	-0.385071	-0.287349	-0.0828306	-0.23863	-0.65376	-0.494708	0.268605	-0.182749	0.116642	0.0645734	-0.221329	0.0351244	-0.273537	0.379402	-0.386296	0.0379337	-0.291791	0.267338	-0.288277	0.0498915	-0.281349	0.292646	-0.343143	0.128205	-0.0625512	0.0593702	0.0117479	0.15229	-0.127099	0.0493888	-0.0281198	0.0491317	-0.133992	0.0523926	-0.049836	-0.0545781	-0.161555	-0.0379501	0.112912	-0.124274	-0.173334	-0.307324	0.262333	0.00451641	-0.173334	-0.245258	0.266754
X79_89_FFPE_PLATE1.CEL	0.429912	-0.687066	-0.472933	-0.0827211	0.284282	-0.0421592	-0.41028	-0.465286	0.363787	-0.102575	-0.135414	0.205794	-0.686215	-0.385192	-0.638767	0.112439	-0.565911	-0.606395	-0.555402	0.0446465	-0.548617	-0.242912	-0.689569	-0.193671	-0.539553	-0.619679	0.299277	-0.4094	0.31271	-0.481949	0.236181	0.113657	-0.582643	0.172422	-0.577495	-0.0762276	-0.123003	-0.289964	-0.547704	-0.563779	-0.504175	-0.290138	-0.532847	-0.872809	-0.274765	0.0591129	-0.633855	-0.751316	-0.456457
X79_M173.CEL	-0.112771	-0.0383619	-0.070449	0.552641	0.535363	0.456799	-0.354097	0.122769	0.921582	-0.155618	0.302457	0.369068	-0.312146	-0.254941	-0.469228	0.388902	-0.342908	-0.0581217	-0.179816	0.309631	-0.226536	0.154993	-0.188329	0.456799	-0.458657	-0.108293	0.587202	-0.178232	0.458111	0.141956	0.409345	0.465888	-0.295262	0.397775	-0.295053	0.231534	0.354537	-0.152449	-0.235082	-0.294054	-0.143466	0.187706	-0.0905839	-0.520761	-0.114115	0.251079	-0.440745	-0.457795	-0.001433
X79_M243.CEL	1.3224	0.152076	0.154514	0.454412	0.258317	0.274723	0.929698	0.00911855	1.00263	-0.0871889	-0.048071	0.00161573	-0.0160065	-0.0701479	-0.174018	0.0806961	-0.108148	-0.0270856	-0.159219	-0.0378583	-0.0787905	-0.00189678	-0.0875301	-0.0775136	-0.203481	-0.00721021	-0.0271959	-0.0332857	0.0131758	0.0437523	0.0465381	-0.0448299	-0.103511	-0.0495584	-0.0610115	-0.0740297	-0.0723337	-0.0525337	-0.0741714	-0.0383241	-0.0373598	0.0216267	-0.0783874	-0.0409677	0.0394423	-0.0382824	-0.183921	-0.061953	-0.0794956
X79_T122.CEL	-0.247192	-0.152751	-0.0257985	0.0960819	-0.362856	0.0319074	-0.0303767	-0.044465	0.15216	0.22388	-0.129798	-0.0661977	-0.152013	-0.235484	-0.0462243	-0.205669	-0.0368526	-0.243736	-0.212559	-0.0549028	-0.138575	-0.122013	-0.199011	-0.159385	-0.0664633	-0.371725	0.263058	-0.400116	0.154186	-0.239877	0.238836	-0.0184025	-0.161023	-0.159393	-0.207793	-0.137543	-0.0867259	-0.00674594	-0.0334924	-0.0405018	-0.179431	-0.0174781	-0.0458022	-0.0846899	-0.195734	-0.0115676	-0.185625	-0.0904311	-0.259204
X79_X.249_707464.T_NHSIIplate3.CEL	-0.312301	2.07305	1.49054	1.71972	1.15999	1.24807	2.05791	0.913221	0.24089	0.13982	0.400586	0.261853	0.494574	0.418799	0.361077	0.315047	0.285634	0.385195	0.371675	0.124761	0.427358	0.31461	0.395043	0.411788	0.298021	0.795201	0.0890597	0.768258	0.144636	0.767322	0.0959033	-0.0430631	0.646503	0.104642	0.727713	0.160419	0.273606	0.313438	0.345173	0.222285	0.470749	0.0349177	0.282139	0.283178	0.38044	0.0211113	0.375248	0.266393	0.459627
X79_X.75_578764.T_plate1NHSII.CEL	0.393647	-0.579382	-0.592739	-0.119964	-0.284024	0.0156449	-0.665763	-0.774072	0.273349	-0.389951	0.0130316	-0.144091	-0.608599	-0.285332	-0.75001	0.14886	-0.683084	-0.346514	-0.608711	-0.160006	-0.602326	-0.301991	-0.505959	-0.088063	-0.612553	-0.406871	-0.11346	-0.323871	-0.189158	-0.209886	-0.136553	-0.139577	-0.478587	-0.216908	-0.521012	-0.215092	-0.347154	-0.327073	-0.484196	-0.436285	-0.358344	-0.309709	-0.508703	-0.783334	-0.330619	-0.22635	-0.577467	-0.695261	-0.18145
X8_617.CEL	-0.526811	-0.389413	-0.438637	-0.19885	-0.0705328	-0.315268	-0.584713	-0.444671	-0.0674705	-0.365281	0.266895	-0.135277	-0.380126	0.0891558	-0.557867	0.329441	-0.521315	-0.192217	-0.559748	0.105998	-0.520486	-0.124025	-0.299053	0.244792	-0.596949	0.0759268	-0.254026	0.0495354	-0.155117	0.160837	-0.264651	0.00668941	-0.106339	-0.056039	-0.0413413	0.0470906	-0.0137131	-0.184808	-0.346544	-0.386162	0.0845782	-0.183164	-0.377136	-0.460318	0.220941	-0.0185434	-0.432376	-0.424351	0.0895735
X8_803_plate9.CEL	0.11284	0.843415	0.833577	0.670818	0.487829	0.24909	1.62993	1.05294	0.537264	0.726271	-0.269355	-0.0671793	0.858272	0.177558	1.09895	-0.360535	0.751371	0.222646	0.643731	-0.14043	0.749736	0.290458	0.512607	-0.12884	0.827319	0.442841	0.0130498	0.572087	0.165172	0.245628	0.244468	0.10271	0.81287	-0.17168	0.819423	0.0198918	0.0474067	0.304356	1.08421	0.655482	0.478363	0.211917	0.821216	0.595128	0.318873	0.0893268	1.00145	0.599858	0.325579
X8_985.CEL	0.0226071	-0.509928	-0.428891	0.0131368	0.29294	0.172087	0.129462	-0.673612	1.55905	-0.720362	-0.103647	-0.173271	-0.803314	-0.425607	-0.644378	0.00409834	-0.826665	-0.525299	-0.927123	-0.0979972	-0.812759	-0.30428	-0.947368	-0.0528802	-0.760048	-0.557284	0.129413	-0.624076	0.0480054	-0.519688	0.0235736	-0.151966	-0.666293	-0.225192	-0.64874	-0.198635	-0.389044	-0.652735	-0.736651	-0.765631	-0.705836	-0.474051	-0.898807	-0.885953	-0.614476	-0.202896	-0.943347	-0.781348	-0.669903
X8_M245.CEL	1.09926	0.449323	0.522214	0.117831	-0.163115	-0.170027	1.0424	-0.051741	-0.559125	0.293585	-0.261133	-0.104626	0.126358	-0.319056	0.46678	-0.275396	0.379389	-0.199157	0.102928	-0.160009	0.213989	-0.133588	0.0427561	-0.398771	0.297606	-0.136012	-0.0715271	-0.123122	-0.159289	-0.199708	-0.039002	-0.26983	0.0333796	-0.267404	-0.0017741	-0.121724	-0.216397	-0.168226	0.275328	-0.0293597	-0.0300561	0.0807908	0.200673	0.245015	-0.198832	-0.0477178	0.267497	0.113713	-0.148308
X8_T8.CEL	-0.0169918	-0.208098	-0.119269	-0.151692	-0.237108	-0.321851	-0.239724	-0.138954	0.127882	0.111202	-0.0555591	0.00144919	-0.162538	-0.113974	0.064531	-0.0914709	0.0381525	-0.223472	-0.136018	0.0434632	-0.165151	-0.0516097	-0.135996	-0.10565	-0.00448091	-0.282962	0.0406767	-0.198008	-0.0202726	-0.139179	0.0579774	-0.0175218	-0.214365	-0.118246	-0.227982	-0.0637949	0.00590468	-0.0793841	-0.0281186	-0.01586	-0.170369	0.0134287	-0.0579444	-0.107278	-0.165829	-0.0569799	-0.106051	-0.0921864	-0.117914
X8_X.265_855554.T_NHSIIplate4.CEL	-0.551186	0.57114	0.560605	0.350242	0.40348	0.40348	0.377489	0.566492	0.143943	0.423484	0.111541	0.0786315	0.603867	0.362214	0.58853	-0.0521301	0.583843	0.546538	0.7417	0.103915	0.633329	0.383871	0.751848	0.334307	0.592975	0.589868	-0.2295	0.597545	-0.0913858	0.552217	0.0790247	0.12085	0.674278	0.0508798	0.700036	0.133828	0.373946	0.516911	0.593814	0.533031	0.448318	0.26914	0.544101	0.650475	0.364234	0.206557	0.745833	0.668023	0.305343
X8_X.91_627956.T_plate2NHSII.CEL	-0.418481	0.448434	-0.0861139	-0.309356	-0.604624	-0.604624	-0.310123	-0.426134	-0.470372	0.0451914	-0.301943	-0.199121	-0.0703376	-0.118615	0.340021	-0.337309	0.233334	-0.0407734	-0.0688275	-0.195214	-0.0504537	-0.212734	-0.128972	-0.201235	0.227144	-0.0333484	-0.452503	-0.139911	-0.532358	-0.226277	-0.419158	-0.350057	-0.0118913	-0.302521	-0.108725	-0.30059	-0.284847	-0.266912	0.182545	0.105217	0.0509295	-0.391585	0.00191378	0.146512	-0.0994507	-0.278422	0.336842	0.0174408	-0.0532933
X80_1057.CEL	1.1655	0.727374	0.579094	0.692008	0.601142	0.581576	1.05826	-0.010963	1.38273	-0.271146	0.465975	0.174447	-0.125123	0.0496889	-0.370563	0.390186	-0.293642	0.0764611	-0.251488	0.187374	-0.199502	0.0278931	-0.216832	0.485353	-0.399908	0.44593	-0.0710159	0.292657	-0.0104455	0.350247	-0.116291	-0.179648	0.065341	-0.034361	0.0860224	0.087895	0.0752181	-0.184599	-0.131726	-0.2536	0.257636	-0.247011	-0.123113	-0.409941	0.32033	0.0787684	-0.173822	-0.281023	0.194056
X80_G8_219793.T_plate6_3.CEL	-0.248564	-0.604853	-0.632755	-0.278207	-0.663748	-0.410142	-0.623039	-0.534891	0.215277	-0.334164	-0.340416	-0.11194	-0.612859	-0.516845	-0.421251	-0.271927	-0.483347	-0.436996	-0.595469	-0.180992	-0.574384	-0.221552	-0.656156	-0.305015	-0.434758	-0.491249	-0.0611011	-0.534029	-0.229944	-0.467851	-0.169275	-0.179895	-0.47135	-0.158079	-0.493818	-0.230221	-0.181283	-0.49039	-0.585868	-0.526414	-0.470502	-0.465614	-0.514	-0.687629	-0.362462	-0.321589	-0.612761	-0.602629	-0.508975
X80_M251.CEL	-0.415156	-0.190168	-0.171479	-0.462356	-0.204008	-0.275182	-0.460497	-0.0908043	-0.454257	-0.213115	-0.193978	-0.202845	-0.0633157	-0.130321	-0.261021	-0.195853	-0.0794462	-0.256042	-0.0961101	-0.175879	-0.134039	-0.224438	-0.110173	-0.262834	-0.0927084	-0.1679	-0.157221	-0.183236	-0.140949	-0.158683	-0.215779	-0.20194	-0.172131	-0.177782	-0.177607	-0.176651	-0.280479	-0.119468	-0.139968	-0.148812	-0.193564	-0.0561363	-0.14091	6.54e-05	-0.107052	-0.11566	-0.158716	-0.0560124	-0.241814
X80_X.163_654057.T_plate2NHSII.CEL	-0.86665	0.038302	0.00482846	-0.535728	-0.269732	-0.481365	-0.0648419	0.362908	-1.06715	0.971964	-0.218376	-0.175785	0.918767	0.0639451	0.949777	-0.52525	1.09785	0.477244	0.810014	-0.199248	0.858915	0.185351	0.740512	-0.171416	1.12767	0.579017	-0.529752	0.570196	-0.47953	0.2808	-0.0570018	-0.0987303	0.889398	-0.0542987	0.879101	-0.00423747	0.0871394	0.359492	1.09719	0.697373	0.679263	0.336818	1.09937	1.03566	0.328137	-0.0731329	1.45259	0.677983	0.534062
X80_X.337_860217.T_NHSIIplate4.CEL	-0.650556	0.790822	0.517929	-0.1409	-0.483991	-0.483991	1.41168	0.534939	-1.24681	0.378714	-0.122403	-0.175642	0.663764	0.284034	1.25617	-0.122403	0.8128	0.48189	0.519698	-0.135221	0.663764	0.256649	0.492279	-0.019558	0.703145	0.385477	-0.263567	0.30206	-0.108481	0.052006	-0.128768	-0.0371308	0.602736	-0.0531289	0.508522	0.224612	0.300461	0.16116	0.922506	0.517074	0.422197	-0.16347	0.688036	0.597667	0.192529	-0.0891856	0.981053	0.409975	0.449627
X80_X.427_759699.T_NHSIIplate5.CEL	-0.400609	0.0515099	0.190365	0.501026	0.427251	0.596466	0.00253105	0.414615	0.045419	0.262296	-0.0163967	-0.00963634	0.52781	0.0846404	0.314199	-0.0380453	0.353916	0.248061	0.221706	-0.261021	0.519288	0.0385322	0.180863	0.0375481	0.251084	0.2509	-0.0974193	0.234129	0.0836904	0.251787	0.0941463	0.159353	0.432027	0.0622951	0.54414	-0.110888	0.19521	0.218981	0.324066	0.380244	0.215664	0.162125	0.311199	0.400802	0.229567	0.0965242	0.311199	0.297997	0.216344
X81_1058.CEL	-0.1188	-0.194506	-0.210206	-0.492019	-0.415839	-0.244935	-0.451222	-0.222613	-0.563406	-0.0480791	-0.0585528	-0.152865	-0.0661024	-0.124899	-0.121559	-0.228049	0.0985424	-0.14898	-0.124498	-0.0861175	-0.0762174	-0.14258	-0.065888	-0.116463	-0.0113216	-0.203185	-0.321356	-0.0578732	-0.292308	-0.19002	-0.323007	-0.240183	-0.193689	-0.203457	-0.163023	-0.191527	-0.254329	-0.206996	-0.0940875	-0.0173054	-0.175637	-0.271726	0.0322799	-0.0383509	-0.079871	-0.161048	0.0560414	-0.150491	-0.0709316
X81_183_plate2.CEL	-0.0677052	-0.320804	-0.200151	-0.412064	-0.301905	-0.343326	-0.632474	-0.194251	0.17736	-0.264325	0.0389247	-0.16278	-0.226905	0.0323232	-0.32884	0.145983	-0.368758	-0.0533229	-0.249754	-0.012271	-0.248212	-0.104395	-0.17552	0.0761092	-0.345073	-0.111388	-0.149539	-0.0677052	-0.134443	-0.0762261	-0.160463	0.0933425	-0.0994335	0.0522059	-0.101452	-0.0691001	-0.092533	-0.0791781	-0.197807	-0.296985	0.0732065	-0.0610691	-0.132394	-0.203052	0.207063	-0.0781795	-0.197312	-0.274964	0.0389074
X81_381_PLATE4.CEL	-0.270085	-0.562431	-0.325689	-0.270085	-0.414929	-0.044626	-0.592847	-0.215128	-0.329929	-0.454412	0.200004	-0.00893093	-0.391065	-0.119572	-0.594284	0.305866	-0.462216	-0.114933	-0.430844	0.116784	-0.337272	-0.167435	-0.356487	0.16539	-0.525207	-0.0684326	0.0208204	-0.202845	-0.0219483	-0.0224656	-0.0700756	0.00765609	-0.266414	0.111431	-0.273704	0.0488789	-0.148732	-0.153024	-0.433484	-0.434746	0.02248	-0.120442	-0.401945	-0.548469	0.124533	-0.128809	-0.517884	-0.485485	-0.0712411
X81_93_FFPE_PLATE1.CEL	0.12867	-0.350918	-0.458131	-0.303711	0.0625699	-0.334414	-0.542586	-0.321921	0.621794	-0.258661	-0.190851	-0.125157	-0.468073	-0.449208	-0.512005	-0.107426	-0.374236	-0.429222	-0.425709	-0.281474	-0.427522	-0.287377	-0.562193	-0.270274	-0.341252	-0.497545	0.0935397	-0.398282	-0.086058	-0.338401	0.0680293	-0.134486	-0.496766	-0.116552	-0.453682	-0.26996	-0.275133	-0.319127	-0.495133	-0.470306	-0.336495	-0.296743	-0.331907	-0.542087	-0.275323	-0.270593	-0.412206	-0.494394	-0.289864
X81_955.CEL	0.243941	-0.568316	-0.503679	-0.291955	0.267063	-0.0326092	-0.456392	-0.600934	1.4264	-0.568678	0.606867	0.38896	-0.493686	-0.0423928	-0.790483	0.869481	-0.772954	-0.219164	-0.793098	0.420591	-0.642707	0.0407433	-0.702365	0.611642	-0.980177	-0.0983488	0.321051	-0.133476	0.1563	-0.0112091	0.02792	0.157557	-0.642653	0.35472	-0.565023	0.494151	0.11234	-0.314156	-0.570913	-0.683626	0.10079	-0.131799	-0.60477	-0.976138	0.327693	0.0216519	-0.751273	-0.868839	0.39607
X81_M175.CEL	-0.0285875	-0.17798	-0.371995	0.419341	0.65794	0.0109778	-0.670674	-0.360746	1.92604	-0.477879	0.653625	0.526116	-0.361067	0.0621016	-0.501438	0.904471	-0.464275	0.00359605	-0.384253	0.51793	-0.406962	0.214452	-0.31039	0.835469	-0.504013	0.0506443	0.495308	0.0616132	0.350727	0.273824	0.375669	0.279569	-0.176275	0.517852	-0.155503	0.483022	0.254662	-0.16756	-0.429755	-0.413822	0.0289903	0.110775	-0.0561221	-0.745713	0.203771	0.0737036	-0.524304	-0.59868	0.280955
X81_M259.CEL	-0.365989	0.223779	0.252369	-0.290502	-0.401572	-0.388384	0.283801	-0.0520718	-0.570712	0.0053761	-0.393417	-0.276214	-0.0590677	-0.364477	0.102442	-0.400455	0.155652	-0.265714	-0.00536908	-0.284933	-0.0574344	-0.255168	-0.0278384	-0.329473	0.142228	-0.242438	-0.358898	-0.240953	-0.307185	-0.270048	-0.272753	-0.405407	-0.155593	-0.387471	-0.150439	-0.314178	-0.344174	-0.217404	0.0302629	-0.0545558	-0.125536	-0.22101	-0.0498591	0.113996	-0.21627	-0.258007	0.0504965	-0.0170987	-0.293257
X81_T124.CEL	-0.395268	-0.33856	-0.309453	-0.375756	-0.326905	-0.278087	-0.304065	-0.056479	-0.363411	-0.0989613	-0.179466	-0.189079	-0.0938523	-0.284338	-0.171588	-0.427423	-0.0310149	-0.216773	0.00877974	-0.268726	-0.0929479	-0.215852	-0.00109868	-0.293776	0.015136	-0.335678	-0.150704	-0.344526	-0.133742	-0.293101	-0.146926	-0.150584	-0.169093	-0.189113	-0.19296	-0.20171	-0.175513	-0.066157	-0.0609177	-0.0924186	-0.281459	-0.0887217	-0.0576862	-0.0446388	-0.237473	-0.168161	-0.136156	-0.0181792	-0.226662
X81_X.251_757640.T_NHSIIplate3.CEL	3.2015	1.58981	1.49796	2.64099	2.44807	2.12405	4.24618	0.628058	3.08607	0.89115	-0.122505	0.237886	0.926885	0.260876	0.853552	-0.307649	1.08426	0.621021	0.934113	-0.240764	0.995307	0.293658	0.821431	-0.097133	0.963136	0.744206	-0.00869351	0.62294	0.114812	0.615717	0.0792711	0.0212666	0.881647	-0.021415	0.767373	-0.000117212	0.254541	0.548173	0.63495	0.979532	-0.0431044	0.38735	0.574293	1.0927	-0.272842	0.273915	0.692989	0.835114	-0.131041
X81_X.77_579989.T_plate1NHSII.CEL	-0.22419	-0.0646265	-0.208332	-0.492177	-0.344416	-0.16796	0.103519	0.0478369	-0.394753	0.331431	-0.158147	-0.0117625	0.343037	-0.0189949	0.574764	-0.219416	0.420697	0.199565	0.403113	0.043984	0.396575	0.0265085	0.262875	-0.127771	0.54938	0.102992	-0.379069	0.146505	-0.28035	-0.0928482	-0.121291	-0.0250637	0.204492	-0.0942243	0.298126	-0.103079	0.0793016	0.0965898	0.534285	0.394319	0.166623	0.0179106	0.601902	0.414932	-0.00896751	-0.114659	0.654949	0.18764	0.164601
X82_1059.CEL	0.535372	-0.491891	-0.508807	-0.21335	-0.0139141	-0.0981418	-0.378387	-0.496252	0.554928	-0.247328	-0.21335	-0.231167	-0.338911	-0.252237	-0.331214	-0.471684	-0.23401	-0.279892	-0.36932	-0.407086	-0.268854	-0.208639	-0.399355	-0.276395	-0.320742	-0.465164	0.00808143	-0.361574	-0.187852	-0.364202	-0.18697	-0.403279	-0.534238	-0.208937	-0.591963	-0.205384	-0.358444	-0.4393	-0.511252	-0.322737	-0.484033	-0.252088	-0.329748	-0.360376	-0.436346	-0.14362	-0.330993	-0.288399	-0.360109
X82_507_plate5.CEL	0.029946	0.983447	0.872699	-0.00660832	0.121301	-0.102767	1.25197	0.0379978	0.0563427	0.0690816	-0.0884156	-0.175413	0.0425598	-0.148203	0.0777244	-0.0645262	0.0046841	-0.0143043	-0.0259408	-0.209243	0.0527976	-0.0168235	-0.0316986	-0.0585222	-0.00480228	0.0800513	-0.317846	0.0362353	-0.208092	0.0351804	-0.240562	-0.211546	0.114447	-0.266251	0.13765	-0.151464	-0.261062	-0.076133	0.0662798	-0.055079	0.075566	-0.163872	0.0930132	-0.0995916	0.117494	-0.160437	0.306073	-0.280142	0.245538
X82_M267.CEL	-0.0659302	-0.154274	-0.173122	-0.0947124	-0.0568793	-0.198438	-0.21904	-0.0895694	-0.13905	-0.112056	-0.0823242	-0.073028	-0.204875	-0.145088	-0.263972	-0.0313563	-0.233241	-0.2107	-0.336999	-0.116805	-0.247088	-0.142256	-0.302451	-0.12958	-0.210186	-0.210796	-0.144593	-0.202793	-0.0834396	-0.138129	-0.0764589	-0.15008	-0.261688	-0.21968	-0.224154	-0.163431	-0.180469	-0.153215	-0.14767	-0.182827	-0.119423	-0.11534	-0.202292	-0.166555	-0.0864196	-0.15905	-0.334378	-0.258927	-0.147936
X82_T125.CEL	0.255574	-0.0981477	-0.0333364	-0.256169	-0.188677	-0.205718	0.00584415	-0.0718355	-0.565573	0.0426979	-0.311484	-0.195797	0.0162928	-0.18485	-0.0334676	-0.387107	0.0464255	-0.160868	-0.0388965	-0.302989	0.00653367	-0.187474	-0.0232252	-0.274361	0.158314	-0.0725721	-0.1448	-0.064256	-0.195028	-0.177721	-0.136811	-0.176647	-0.0460728	-0.222093	-0.00441391	-0.310984	-0.142576	-0.142485	0.0156634	-0.090941	-0.0768809	-0.125043	-0.0228489	0.0473975	-0.224735	-0.0725085	0.0439972	0.0473975	-0.105545
X82_X.165_747030.T_plate2NHSII.CEL	0.130826	-0.578495	-0.537061	-0.133643	-0.45093	-0.121772	-0.419634	-0.631502	0.543442	-0.577143	-0.234239	-0.182292	-1.03235	-0.520982	-0.780898	-0.173903	-0.942079	-0.735436	-0.820882	-0.224078	-1.03532	-0.435655	-0.774843	-0.34905	-0.802754	-0.730398	0.147869	-0.675391	0.0570067	-0.518547	0.0417081	-0.260705	-0.720376	-0.189717	-0.789898	-0.213473	-0.426676	-0.552814	-0.700977	-0.801536	-0.694357	-0.444475	-0.856751	-0.979947	-0.550078	-0.334684	-0.989566	-0.910313	-0.694357
X82_X.339_866376.T_NHSIIplate4.CEL	0.114612	0.276863	0.321345	-0.520428	-0.0988383	-0.527217	0.156942	0.438172	-1.58724	0.711027	-0.356281	-0.205758	0.935075	0.263005	1.10333	-0.223784	1.09917	0.515894	1.17076	0.0360336	1.09947	0.239044	0.780739	-0.135581	1.17516	0.390239	-0.49524	0.541707	-0.0988489	0.119976	-0.0552746	0.156251	0.727948	0.241366	0.644309	0.0580992	0.316488	0.321595	0.979087	0.496871	0.748919	0.452452	1.13542	0.953661	0.621157	0.151586	1.17781	0.854611	0.802038
X83_1060.CEL	0.518029	-0.138214	-0.0344036	0.535181	0.101391	0.52149	0.0342765	-0.136966	0.643755	-0.300762	-0.0512413	-0.21969	-0.211956	-0.0123469	-0.427764	0.0704496	-0.407604	-0.0343819	-0.448695	-0.191966	-0.234752	-0.00733093	-0.349397	0.044877	-0.440699	0.0831367	-0.0886332	-0.0497191	-0.0463797	0.0123282	-0.169662	-0.152269	-0.235358	-0.192828	-0.182849	-0.222422	-0.16847	-0.0692981	-0.302218	-0.216217	-0.0870545	-0.102491	-0.371448	-0.281784	-0.141012	-0.0467126	-0.379383	-0.212761	-0.182634
X83_185_plate2.CEL	0.798154	-0.0700274	-0.0700274	0.0905753	-0.125658	0.112441	-0.14052	-0.276212	0.451464	-0.21858	-0.0588323	0.0785588	-0.18907	-0.0748986	-0.317181	0.122707	-0.384059	-0.276493	-0.424964	-0.0868373	-0.319577	-0.0943811	-0.4279	-0.0461912	-0.457509	-0.123067	-0.0133684	-0.110733	-0.0654951	-0.112114	-0.01203	-0.0645295	-0.290047	-0.161114	-0.348222	-0.149355	-0.114488	-0.100915	-0.31485	-0.159048	-0.179032	-0.230667	-0.485444	-0.452952	-0.100379	-0.0472195	-0.383698	-0.38531	-0.128463
X83_383_PLATE4.CEL	0.163984	-0.110616	-0.152905	0.011553	-0.0322873	0.0975555	-0.0390364	-0.385869	0.149627	-0.437884	0.18238	0.0921655	-0.38213	-0.179781	-0.574157	0.283077	-0.482951	-0.223315	-0.549444	0.0581912	-0.441867	-0.0501642	-0.331654	0.204168	-0.57229	0.0483277	0.00677216	-0.0395684	0.0300733	0.0310761	-0.0808732	0.0582033	-0.263337	-0.0806983	-0.30722	-0.00924023	-0.243513	-0.106969	-0.441696	-0.358878	-0.199085	-0.245738	-0.416873	-0.482337	0.0666864	-0.031585	-0.538965	-0.377757	-0.213317
X83_693.CEL	0.276517	-0.292493	-0.189266	0.118665	0.118665	0.156937	0.132823	-0.37603	0.672875	-0.673406	-0.214801	-0.118911	-0.607918	-0.479457	-0.714461	-0.102281	-0.663694	-0.606102	-0.735841	-0.13012	-0.643659	-0.561026	-0.676194	-0.303328	-0.748402	-0.601702	0.00963158	-0.57767	-0.00148953	-0.489466	-0.146359	-0.379016	-0.67918	-0.432695	-0.56757	-0.430235	-0.510325	-0.474181	-0.576006	-0.665044	-0.451391	-0.403872	-0.644557	-0.838933	-0.462216	-0.362743	-0.701194	-0.781808	-0.482972
X83_953.CEL	-0.637751	-0.379141	-0.47811	-0.188224	-0.356963	-0.453951	-0.404063	-0.404632	0.343535	-0.636764	0.337539	0.13093	-0.483615	-0.0820455	-0.630414	0.318889	-0.652469	-0.327775	-0.698074	0.0510195	-0.679834	-0.195809	-0.425115	0.148296	-0.770981	-0.194328	-0.00198151	-0.334713	-0.195181	-0.0651707	-0.301309	-0.152231	-0.520249	-0.103611	-0.438078	0.0278627	-0.269565	-0.389644	-0.638185	-0.693391	-0.0581819	-0.29785	-0.545637	-0.763426	0.192522	-0.14718	-0.600212	-0.652943	0.100493
X83_M177.CEL	0.404559	-0.187195	-0.242758	0.378396	0.62256	0.488934	-0.554753	-0.0579505	1.10627	-0.216897	0.444342	0.464716	-0.457282	0.094841	-0.532676	0.733303	-0.53666	0.00543696	-0.358182	0.422262	-0.352615	0.0991514	-0.258005	0.628369	-0.43044	-0.0102709	0.472795	-0.00827607	0.346197	0.243026	0.329037	0.445934	-0.372394	0.34914	-0.150771	0.24242	0.328686	-0.284332	-0.31177	-0.424611	0.000450631	0.131532	-0.139422	-0.70972	0.0693311	0.232165	-0.413442	-0.51178	0.0362078
X83_M275.CEL	0.45913	-0.0841054	-0.0978001	0.1785	0.0229021	-0.00868729	0.548207	-0.100374	0.153728	-0.0383763	-0.140232	-0.136423	-0.128201	-0.18192	-0.144019	-0.0908643	-0.0647827	-0.150956	-0.159362	-0.113049	-0.127266	-0.0352976	-0.212924	-0.170028	-0.123173	-0.097787	-0.116031	-0.117739	-0.130913	-0.0690299	-0.107236	-0.131671	-0.171872	-0.268529	-0.189369	-0.147772	-0.21914	-0.0886682	-0.110448	-0.0696229	-0.184553	-0.0526347	-0.160858	-0.108469	-0.17692	-0.129805	-0.14758	-0.118443	-0.196489
X83_X.253_736327.T_NHSIIplate3.CEL	-0.350498	-0.050232	0.0271506	-0.218549	-0.450082	-0.119125	-0.250463	0.271733	-0.847835	0.0233256	-0.164191	-0.13662	0.25385	0.0973023	0.109471	-0.192094	0.239555	0.0561281	0.201339	-0.139411	0.173564	-0.150138	0.189955	-0.352837	0.185054	0.0822516	-0.07677	0.0907492	-0.0647576	0.0634932	-0.0602806	-0.141698	0.277292	-0.0917742	0.0372862	-0.16151	-0.0630539	0.0211851	0.235702	0.180391	-0.00244296	-0.0254925	0.172964	0.241221	0.0236371	-0.0431761	0.267994	0.165236	0.0127876
X84_1061.CEL	0.14003	-0.345736	-0.311816	0.14003	0.059356	0.11575	-0.501383	-0.330916	0.204399	-0.336646	0.0442157	0.0675063	-0.264836	0.0100335	-0.353922	0.123082	-0.352687	-0.0466641	-0.425262	0.0621916	-0.337642	-0.057063	-0.413205	0.215208	-0.435984	0.0736062	-0.262012	-0.00624931	-0.0906465	0.0469824	-0.114204	-0.0338364	-0.144069	-0.163312	-0.0961433	-0.140469	-0.151628	-0.164851	-0.278609	-0.315571	0.0489849	-0.312829	-0.178907	-0.267673	0.0343736	-0.194497	-0.37562	-0.291529	0.0225982
X84_509_plate5.CEL	-0.0524213	-0.235897	-0.304972	0.0572397	-0.0508425	-0.0357758	-0.52641	-0.325105	0.569074	-0.36105	-0.0711204	-0.0154912	-0.440406	-0.215235	-0.220774	0.0638138	-0.300546	-0.344802	-0.422852	-0.0625493	-0.342989	-0.262805	-0.420381	-0.0868825	-0.468619	-0.236566	-0.125967	-0.298419	-0.197205	-0.20196	-0.21885	-0.240505	-0.398504	-0.30745	-0.447324	-0.248511	-0.0579462	-0.385278	-0.293458	-0.349465	-0.165109	-0.333885	-0.348953	-0.487478	-0.153996	-0.0581219	-0.463936	-0.482733	-0.0289069
X84_96_FFPE_PLATE1.CEL	0.530952	-0.54396	-0.56062	-0.234395	-0.262967	-0.120157	-0.306995	-0.34181	0.857324	-0.32695	0.224718	-0.132423	-0.651824	-0.398416	-0.602991	0.113352	-0.549686	-0.429606	-0.803056	0.0571496	-0.550352	-0.237132	-0.751269	0.0791473	-0.634144	-0.462737	0.203494	-0.503404	0.0837864	-0.43043	0.0793751	0.13527	-0.613808	0.196288	-0.619368	-0.0641694	-0.266411	-0.318439	-0.484558	-0.58741	-0.413493	-0.368411	-0.638381	-0.727037	-0.376642	-0.159706	-0.725823	-0.593503	-0.439577
X84_G12_226727.T_plate6_3.CEL	-0.171919	0.741266	0.365036	0.409104	0.172398	0.174369	0.120697	-0.141678	0.554684	-0.284992	0.338064	0.081467	-0.279565	-0.114671	-0.396565	0.473373	-0.353324	-0.13225	-0.333677	0.191951	-0.272381	-0.0176954	-0.124138	0.0923814	-0.379918	0.0939779	-0.15185	0.0752977	-0.104643	0.10838	-0.185082	-0.0622051	-0.0614299	-0.0693267	-0.0215945	-0.0334949	-0.0838568	-0.172733	-0.327356	-0.307924	-0.00969896	-0.0735702	-0.136631	-0.399134	0.128812	-0.0829791	-0.454018	-0.480544	0.170133
X84_T127.CEL	-0.321581	-0.258864	-0.172243	-0.319773	-0.340554	-0.322924	-0.307747	-0.243064	-0.320445	0.13789	-0.150959	-0.10511	-0.0936445	-0.0890708	0.109446	-0.122509	0.0238785	-0.230989	-0.0153628	-0.107798	-0.118814	-0.0515979	-0.053528	-0.241387	0.0110074	-0.223851	-0.036811	-0.164938	-0.0541303	-0.187727	0.0135924	-0.119341	-0.092736	-0.0546844	-0.173289	-0.0919303	-0.0886567	-0.075872	0.0660376	-0.0125138	-0.0134336	-0.0263549	-0.0524385	-0.0259338	-0.139492	-0.0464776	-0.000732954	-0.0565832	-0.0174688
X84_X.431_593873.T_NHSIIplate5.CEL	0.26565	-0.401058	-0.565903	-0.419316	-0.655894	-0.259544	-0.390869	-0.354929	0.613607	-0.167069	-0.50315	-0.338022	-0.48731	-0.442637	-0.324876	-0.393265	-0.238915	-0.313996	-0.399889	-0.320185	-0.369303	-0.206643	-0.444949	-0.36037	-0.369229	-0.550153	0.0177274	-0.457954	-0.175622	-0.509327	-0.0735773	-0.30002	-0.346756	-0.244858	-0.38177	-0.265028	-0.339332	-0.296109	-0.371088	-0.245365	-0.369449	-0.25296	-0.400863	-0.339873	-0.455058	-0.203215	-0.37988	-0.261552	-0.357579
[truncated: 91 more rows]
[truncated: 56 more columns]
