# Supplementary material for: Association of body mass index and inflammatory dietary pattern with breast cancer pathologic and genomic immunophenotype in the nurses’ health study
Source: Breast Cancer Res. 2022 Nov 14;24:78. doi: 10.1186/s13058-022-01573-5 (PMC9661734; doi:10.1186/s13058-022-01573-5)
Supplement: Supplementary file 3 — Additional file 3: Supplementary Table S3. Spearman's correlation of individual signature score with immune marker immunohistochemistry (IHC). [file 13058_2022_1573_MOESM3_ESM.xlsx]

## Sheet: allIHCcorr
Supplementary Table 3. Spearman's correlation of individual signature score with immune marker immunohistochemistry (IHC)
SignatureScore	CD8_IHC	CD4_IHC	CD20_IHC	CD163_IHC
CD8_LassoModelScore	0.536717	0.301307	0.369509	0.344466
CD4_LassoModelScore	0.472816	0.443303	0.322027	0.319832
CD20_LassoModelScore	0.455276	0.262849	0.418794	0.276588
CD163_LassoModelScore	0.38272	0.257932	0.268683	0.478657
GEPARSIXTO.ACT.25534375	0.385021	0.215771	0.25452	0.269442
IMMUNE.STAT1.18698033	0.351808	0.249489	0.227129	0.278113
IMMUNESIG2.21633166	0.340096	0.279039	0.233781	0.226127
STAT1.19272155	0.331428	0.220025	0.233245	0.317719
IMMUNESIG1.TNBC.21633166	0.313133	0.268357	0.228316	0.21779
GEPARSIXTO.SUPP.25534375	0.255595	0.108881	0.166181	0.256959
GSE22886_NAIVE_CD8_TCELL_VS_MONOCYTE_UP	0.218472	0.161538	0.153252	0.0325357
IFNG.20335537	0.190231	0.201707	0.0982336	0.195738
GSE22886_DAY1_VS_DAY7_MONOCYTE_IN_CULTURE_UP	0.160569	0.218961	0.0977507	0.10561
GSE22886_NAIVE_CD4_TCELL_VS_MONOCYTE_UP	0.159233	0.146998	0.120326	-0.0190011
IFNA.20335537	0.158889	0.182386	0.0790409	0.174129
GSE22886_NAIVE_BCELL_VS_MONOCYTE_UP	0.154461	0.0405508	0.121456	0.0514619
GSE22886_CTRL_VS_LPS_24H_DC_DN	0.14581	0.19618	0.0687051	0.16073
TNFA.20335537	0.124014	0.143991	0.0687561	0.0960206
GSE22886_TCELL_VS_BCELL_NAIVE_DN	0.113222	0.0314732	0.0927935	0.00820303
GSE22886_DC_VS_MONOCYTE_DN	0.112814	0.199322	0.089232	0.0284268
GSE22886_NEUTROPHIL_VS_DC_UP	0.110549	0.0183484	0.103783	0.0777472
GSE22886_CD8_TCELL_VS_BCELL_NAIVE_DN	0.10132	0.0904522	0.0847346	0.0743511
GSE22886_NAIVE_BCELL_VS_DC_UP	0.0990417	0.0638741	0.105738	-0.0235228
GSE22886_NAIVE_BCELL_VS_NEUTROPHIL_DN	0.0954152	0.211693	0.0331793	0.111354
GSE22886_NAIVE_CD4_TCELL_VS_DC_UP	0.0918078	0.177991	0.0711192	0.00218525
GSE22886_CD4_TCELL_VS_BCELL_NAIVE_UP	0.0877243	0.198454	0.0516775	0.0359184
GSE22886_CD4_TCELL_VS_BCELL_NAIVE_DN	0.0831669	0.0327555	0.0501056	-0.0152604
GSE22886_NEUTROPHIL_VS_MONOCYTE_UP	0.0810034	-0.0275658	0.0790867	0.0451278
GSE22886_DAY0_VS_DAY1_MONOCYTE_IN_CULTURE_UP	0.0786986	0.195441	0.0639789	0.012126
GSE22886_NAIVE_CD8_TCELL_VS_NEUTROPHIL_DN	0.0775957	0.0240908	0.0536266	0.0891403
GSE22886_NAIVE_CD4_TCELL_VS_NEUTROPHIL_DN	0.0764161	0.046222	0.0592243	0.0648209
GSE22886_DAY0_VS_DAY7_MONOCYTE_IN_CULTURE_UP	0.0748831	0.187845	0.0439058	-0.00065728
GSE22886_NAIVE_TCELL_VS_NEUTROPHIL_DN	0.0725829	0.00509152	0.0242406	0.0486542
GSE22886_TCELL_VS_BCELL_NAIVE_UP	0.0693219	0.201885	0.0258223	0.0339785
GSE22886_NAIVE_CD8_TCELL_VS_DC_UP	0.0660448	0.157224	0.0460949	-0.0282652
GSE22886_NAIVE_CD8_TCELL_VS_MEMORY_TCELL_UP	0.0633407	0.0885068	0.0742098	-0.0523
GSE22886_CD8_VS_CD4_NAIVE_TCELL_DN	0.0589115	0.147046	0.0683677	0.023279
GSE22886_NAIVE_CD8_TCELL_VS_MONOCYTE_DN	0.0520632	0.208135	0.00292255	0.0887446
GSE22886_IL2_VS_IL15_STIM_NKCELL_UP	0.0520601	-0.00652328	0.0562027	0.0137606
GSE22886_NAIVE_TCELL_VS_MONOCYTE_UP	0.050766	0.13103	0.0219443	-0.0623808
GSE22886_CD8_TCELL_VS_BCELL_NAIVE_UP	0.0438715	0.15693	-0.00201211	0.00801703
GSE22886_IGM_MEMORY_BCELL_VS_BLOOD_PLASMA_CELL_UP	0.0179304	0.0667921	0.0220575	-0.0282504
GSE22886_NAIVE_CD4_TCELL_VS_MONOCYTE_DN	0.0168076	0.163258	-0.0281171	0.0564645
GSE22886_NAIVE_TCELL_VS_MONOCYTE_DN	0.0166916	0.167762	-0.0268047	0.0322704
GSE22886_NAIVE_TCELL_VS_DC_UP	0.00974876	0.13175	0.0203454	-0.0141882
GSE22886_NAIVE_CD8_TCELL_VS_NKCELL_UP	0.00949225	0.0879157	-0.00834919	-0.0234657
GSE22886_NAIVE_BCELL_VS_BLOOD_PLASMA_CELL_UP	0.00385581	0.114149	-0.0373917	-0.0513093
GSE22886_NAIVE_CD4_TCELL_VS_MEMORY_TCELL_UP	0.000432775	0.0521789	0.0338947	-0.0309611
GSE22886_TH1_VS_TH2_48H_ACT_UP	-0.00145346	0.0143333	0.0074965	-0.0305476
GSE22886_NAIVE_CD4_TCELL_VS_NKCELL_UP	-0.00204637	0.114379	-0.00869867	-0.0452159
GSE22886_IGA_VS_IGM_MEMORY_BCELL_DN	-0.00388269	0.0673462	-0.0198242	-0.066689
GSE22886_NAIVE_VS_IGM_MEMORY_BCELL_DN	-0.00982326	0.1533	-0.0232372	0.0254598
GSE22886_NAIVE_VS_IGM_MEMORY_BCELL_UP	-0.0106865	0.0504614	-0.0522085	-0.132544
GSE22886_NAIVE_BCELL_VS_BM_PLASMA_CELL_UP	-0.0153222	0.0789254	-0.051613	-0.0357576
GSE22886_UNSTIM_VS_IL2_STIM_NKCELL_UP	-0.0175594	0.0980652	-0.0404515	-0.111193
GSE22886_NAIVE_VS_IGG_IGA_MEMORY_BCELL_UP	-0.0205493	0.0321	-0.0391301	-0.136213
GSE22886_NAIVE_CD8_TCELL_VS_MEMORY_TCELL_DN	-0.0222697	0.103723	-0.0577544	0.00990217
GSE22886_DAY0_VS_DAY1_MONOCYTE_IN_CULTURE_DN	-0.0228326	0.110882	-0.0592258	0.0081393
GSE22886_NAIVE_VS_IGG_IGA_MEMORY_BCELL_DN	-0.0253148	0.124681	-0.0444098	0.00316858
GSE22886_UNSTIM_VS_STIM_MEMORY_TCELL_UP	-0.0255207	0.118157	-0.0191657	-0.0481014
GSE22886_IGG_IGA_MEMORY_BCELL_VS_BLOOD_PLASMA_CELL_UP	-0.0259039	0.0607436	-0.0314814	-0.117681
GSE22886_NAIVE_CD8_TCELL_VS_NKCELL_DN	-0.0259584	0.0975243	-0.051691	-0.0215524
GSE22886_IGM_MEMORY_BCELL_VS_BM_PLASMA_CELL_UP	-0.0281803	0.0723053	-0.026438	-0.0212464
GSE22886_UNSTIM_VS_IL15_STIM_NKCELL_UP	-0.032091	0.0905605	-0.00539964	-0.16701
GSE22886_NAIVE_TCELL_VS_NKCELL_DN	-0.0326755	0.0558635	-0.0679297	-0.0423
GSE22886_IGA_VS_IGM_MEMORY_BCELL_UP	-0.0341531	0.0522558	-0.0134113	-0.0333708
GSE22886_NAIVE_BCELL_VS_MONOCYTE_DN	-0.0354641	0.144687	-0.0616879	0.0295842
GSE22886_NAIVE_VS_MEMORY_TCELL_DN	-0.0357744	0.0801811	-0.0543136	-0.00485364
GSE22886_IGG_IGA_MEMORY_BCELL_VS_BM_PLASMA_CELL_UP	-0.0382005	0.0667816	-0.044403	-0.0313138
GSE22886_NAIVE_TCELL_VS_NKCELL_UP	-0.0446833	0.0982098	-0.0405213	-0.0356783
GSE22886_TH1_VS_TH2_48H_ACT_DN	-0.0456603	0.059286	-0.0876279	-0.0300318
GSE22886_CD8_VS_CD4_NAIVE_TCELL_UP	-0.0476678	0.0140643	-0.0959141	-0.0110448
GSE22886_NAIVE_CD4_TCELL_VS_48H_ACT_TH1_UP	-0.0492761	0.0948627	-0.0573884	-0.096314
GSE22886_NAIVE_BCELL_VS_NEUTROPHIL_UP	-0.0497614	0.0857495	-0.0253573	-0.0164831
GSE22886_NAIVE_CD4_TCELL_VS_48H_ACT_TH2_UP	-0.0527214	0.100897	-0.026369	-0.101552
GSE22886_NAIVE_CD4_TCELL_VS_12H_ACT_TH1_UP	-0.0545876	0.103055	-0.0619916	-0.0785386
GSE22886_NAIVE_CD8_TCELL_VS_NEUTROPHIL_UP	-0.0557888	0.0488123	-0.0746567	-0.00606372
GSE22886_NAIVE_CD4_TCELL_VS_MEMORY_TCELL_DN	-0.0570844	0.0299227	-0.0603544	-0.00655501
GSE22886_IGG_IGA_MEMORY_BCELL_VS_BM_PLASMA_CELL_DN	-0.0620926	0.0968926	-0.0613744	-0.025648
GSE22886_NAIVE_CD4_TCELL_VS_NEUTROPHIL_UP	-0.0659711	0.0535178	-0.0870166	0.00247425
GSE22886_NAIVE_BCELL_VS_BM_PLASMA_CELL_DN	-0.0707581	0.0905968	-0.0906727	-0.0108499
GSE22886_NAIVE_TCELL_VS_DC_DN	-0.0721782	0.0903515	-0.09724	-0.0234072
GSE22886_NAIVE_VS_MEMORY_TCELL_UP	-0.0765482	-0.0121469	-0.0268377	-0.145957
GSE22886_NAIVE_CD4_TCELL_VS_NKCELL_DN	-0.0777017	0.0200247	-0.0959403	-0.0388558
GSE22886_NAIVE_CD4_TCELL_VS_12H_ACT_TH2_UP	-0.079482	0.0849117	-0.0707705	-0.109071
GSE22886_TH1_VS_TH2_12H_ACT_DN	-0.083127	-0.0524158	-0.0920773	-0.152662
GSE22886_NAIVE_CD8_TCELL_VS_DC_DN	-0.0847206	0.0734262	-0.0866717	-0.00466617
GSE22886_NAIVE_BCELL_VS_BLOOD_PLASMA_CELL_DN	-0.0890176	0.0601162	-0.0970577	0.0192879
GSE22886_NAIVE_BCELL_VS_DC_DN	-0.0895053	0.0791476	-0.103827	-0.0427172
GSE22886_NAIVE_CD4_TCELL_VS_DC_DN	-0.0900168	0.0804606	-0.0898822	-0.00301222
GSE22886_CTRL_VS_LPS_24H_DC_UP	-0.0907341	0.0714256	-0.0840011	-0.0270233
GSE22886_NEUTROPHIL_VS_MONOCYTE_DN	-0.094916	0.0450075	-0.0892747	-0.00765912
GSE22886_NAIVE_CD4_TCELL_VS_12H_ACT_TH2_DN	-0.0950196	0.0223991	-0.126862	-0.000618747
GSE22886_NAIVE_TCELL_VS_NEUTROPHIL_UP	-0.0955135	0.0409135	-0.0939664	-0.0162275
GSE22886_IGM_MEMORY_BCELL_VS_BM_PLASMA_CELL_DN	-0.099908	0.0529965	-0.11249	-0.0601163
GSE22886_IGM_MEMORY_BCELL_VS_BLOOD_PLASMA_CELL_DN	-0.103064	0.0252829	-0.113092	-0.0158318
GSE22886_UNSTIM_VS_STIM_MEMORY_TCELL_DN	-0.103099	0.00418034	-0.114536	0.0179622
GSE22886_DC_VS_MONOCYTE_UP	-0.104379	0.0680897	-0.12155	-0.0310722
GSE22886_NAIVE_CD4_TCELL_VS_48H_ACT_TH1_DN	-0.105102	0.0200555	-0.0970307	0.0264223
GSE22886_NAIVE_CD4_TCELL_VS_12H_ACT_TH1_DN	-0.111248	0.0085427	-0.119101	0.0361341
GSE22886_UNSTIM_VS_IL2_STIM_NKCELL_DN	-0.111907	0.0172772	-0.111543	0.0392115
GSE22886_IGG_IGA_MEMORY_BCELL_VS_BLOOD_PLASMA_CELL_DN	-0.114791	0.015429	-0.118289	-0.0603667
GSE22886_TH1_VS_TH2_12H_ACT_UP	-0.118855	-0.0327282	-0.0857267	-0.124552
GSE22886_NEUTROPHIL_VS_DC_DN	-0.121562	0.0236373	-0.116475	-0.0346832
GSE22886_IL2_VS_IL15_STIM_NKCELL_DN	-0.123774	-0.0241013	-0.154785	-0.0411715
GSE22886_DAY1_VS_DAY7_MONOCYTE_IN_CULTURE_DN	-0.123807	0.0338022	-0.116577	-0.0471426
GSE22886_NAIVE_CD4_TCELL_VS_48H_ACT_TH2_DN	-0.123964	-0.0175574	-0.127863	-0.0123868
GSE22886_UNSTIM_VS_IL15_STIM_NKCELL_DN	-0.125337	-0.00382257	-0.137685	0.0197673
GSE22886_DAY0_VS_DAY7_MONOCYTE_IN_CULTURE_DN	-0.133013	0.0381681	-0.141498	-0.0289803
